# Supplementary material for: Modeling of xenobiotic transport and metabolism in virtual hepatic lobule models
Source: PLoS One. 2018 Sep 13;13(9):e0198060. doi: 10.1371/journal.pone.0198060 (PMC6136710; doi:10.1371/journal.pone.0198060)
Supplement: S1 Animations — Animation files, for details see Section 3 of S1 Text. (ZIP) [file pone.0198060.s002.zip]

Archive with 8 entries (8 files):
- PERSISTENT_NET_AP.avi
- PERSISTENT_NET_APM_CL0.1.avi
- PERSISTENT_NET_APM_CL1.avi
- PULSE_NET_AT.avi
- PULSE_NET_PT.avi
- PULSE_PIPE_AT.avi
- PULSE_PIPE_PT.avi
- Rat_liver_sinusoids-1.mpg
