# Supplementary material for: Modeling of xenobiotic transport and metabolism in virtual hepatic lobule models
Source: PLoS One. 2018 Sep 13;13(9):e0198060. doi: 10.1371/journal.pone.0198060 (PMC6136710; doi:10.1371/journal.pone.0198060)
Supplement: S1 Code — Source code files, for details see Section 4 of S1 Text. (ZIP) [file pone.0198060.s003.zip]

Archive with 39 entries (34 files):
- alpha1_beta1_D1e-6_CLint1/
- alpha1_beta1_D1e-6_CLint1/LIVER_LOBULE_APAP_SBML_PBPK.cc3d
- alpha1_beta1_D1e-6_CLint1/Simulation/
- alpha1_beta1_D1e-6_CLint1/Simulation/APAP_GSH_Liver_Metab_Sul_Glu.xml
- alpha1_beta1_D1e-6_CLint1/Simulation/LIVER_LOBULE_APAP_SBML_PBPK.py
- alpha1_beta1_D1e-6_CLint1/Simulation/LIVER_LOBULE_APAP_SBML_PBPKSteppables.py
- alpha1_beta1_D1e-6_CLint1/Simulation/LIVER_LOBULE_APAP_SBML_PBPKSteppables.pyc
- alpha1_beta1_D1e-6_CLint1/Simulation/_settings.xml
- alpha1_beta1_D1e-6_CLint1/Simulation/csv_2015-10-12/
- alpha1_beta1_D1e-6_CLint1/Simulation/csv_2015-10-12/.~lock.cell-pipe-pbcY.csv#
- alpha1_beta1_D1e-6_CLint1/Simulation/csv_2015-10-12/a.csv
- alpha1_beta1_D1e-6_CLint1/Simulation/csv_2015-10-12/adj-lobule-rings-seed-12.csv
- alpha1_beta1_D1e-6_CLint1/Simulation/csv_2015-10-12/adj-pipe-pbcY.csv
- alpha1_beta1_D1e-6_CLint1/Simulation/csv_2015-10-12/adj-pipe.csv
- alpha1_beta1_D1e-6_CLint1/Simulation/csv_2015-10-12/cell-pipe-pbcY.csv
- alpha1_beta1_D1e-6_CLint1/Simulation/csv_2015-10-12/cell-pipe-proper-constraint.csv
- alpha1_beta1_D1e-6_CLint1/Simulation/csv_2015-10-12/cell-pipe.csv
- alpha1_beta1_D1e-6_CLint1/Simulation/csv_2015-10-12/cell.csv
- alpha1_beta1_D1e-6_CLint1/Simulation/csv_2015-10-12/code/
- alpha1_beta1_D1e-6_CLint1/Simulation/csv_2015-10-12/code/a.csv
- alpha1_beta1_D1e-6_CLint1/Simulation/csv_2015-10-12/code/cell.csv
- alpha1_beta1_D1e-6_CLint1/Simulation/csv_2015-10-12/code/csv_2015-12-12/
- alpha1_beta1_D1e-6_CLint1/Simulation/csv_2015-10-12/code/csv_2015-12-12/a.csv
- alpha1_beta1_D1e-6_CLint1/Simulation/csv_2015-10-12/code/csv_2015-12-12/adj-lobule-rings-seed-12.csv
- alpha1_beta1_D1e-6_CLint1/Simulation/csv_2015-10-12/code/csv_2015-12-12/cell.csv
- alpha1_beta1_D1e-6_CLint1/Simulation/csv_2015-10-12/code/csv_2015-12-12/init_sinusoids.py
- alpha1_beta1_D1e-6_CLint1/Simulation/csv_2015-10-12/code/csv_2015-12-12/inlet-lobule-rings-seed-12.csv
- alpha1_beta1_D1e-6_CLint1/Simulation/csv_2015-10-12/code/csv_2015-12-12/loc-lobule-rings-seed-12.csv
- alpha1_beta1_D1e-6_CLint1/Simulation/csv_2015-10-12/code/csv_2015-12-12/outlet-lobule-rings-seed-12.csv
- alpha1_beta1_D1e-6_CLint1/Simulation/csv_2015-10-12/code/csv_2015-12-12/vis_sinusoids.py
- alpha1_beta1_D1e-6_CLint1/Simulation/csv_2015-10-12/code/init_sinusoids.py
- alpha1_beta1_D1e-6_CLint1/Simulation/csv_2015-10-12/code/init_sinusoids.pyc
- alpha1_beta1_D1e-6_CLint1/Simulation/csv_2015-10-12/code/vis_sinusoids.py
- alpha1_beta1_D1e-6_CLint1/Simulation/csv_2015-10-12/inlet-lobule-rings-seed-12.csv
- alpha1_beta1_D1e-6_CLint1/Simulation/csv_2015-10-12/loc-lobule-rings-seed-12.csv
- alpha1_beta1_D1e-6_CLint1/Simulation/csv_2015-10-12/loc-pipe-pbcY.csv
- alpha1_beta1_D1e-6_CLint1/Simulation/csv_2015-10-12/loc-pipe.csv
- alpha1_beta1_D1e-6_CLint1/Simulation/csv_2015-10-12/outlet-lobule-rings-seed-12.csv
- alpha1_beta1_D1e-6_CLint1/Simulation/pDictLiverXeno.csv
