# Supplementary material for: Modeling of xenobiotic transport and metabolism in virtual hepatic lobule models
Source: PLoS One. 2018 Sep 13;13(9):e0198060. doi: 10.1371/journal.pone.0198060 (PMC6136710; doi:10.1371/journal.pone.0198060)
Supplement: S1 Code — Source code files, for details see Section 4 of S1 Text. (ZIP) [file pone.0198060.s003.zip › alpha1_beta1_D1e-6_CLint1/LIVER_LOBULE_APAP_SBML_PBPK.cc3d]

<Simulation version="3.6.2">
   <PythonScript Type="PythonScript">Simulation/LIVER_LOBULE_APAP_SBML_PBPK.py</PythonScript>
   <Resource Type="Python">Simulation/LIVER_LOBULE_APAP_SBML_PBPKSteppables.py</Resource>
</Simulation>
