# Supplementary material for: Modeling of xenobiotic transport and metabolism in virtual hepatic lobule models
Source: PLoS One. 2018 Sep 13;13(9):e0198060. doi: 10.1371/journal.pone.0198060 (PMC6136710; doi:10.1371/journal.pone.0198060)
Supplement: S1 Code — Source code files, for details see Section 4 of S1 Text. (ZIP) [file pone.0198060.s003.zip › alpha1_beta1_D1e-6_CLint1/Simulation/APAP_GSH_Liver_Metab_Sul_Glu.xml]

<?xml version='1.0' encoding='UTF-8' standalone='no'?>
<sbml xmlns="http://www.sbml.org/sbml/level2/version4" level="2" version="4">
  <model name="ApapGshConjModel" id="ApapGshConjModel" metaid="_c7d2164d-5182-4cd2-9fef-ae5a1f7cf9f5">
    <notes>
      <body xmlns="http://www.w3.org/1999/xhtml">
        <h1>Liver metabolism of Acetaminophen</h1>
            <p>Acetaminophen (APAP) is metabolized in the liver in both Phase I and Phase II reactions. 
			Phase II reactions convert APAP to APAP-glucuronide and APAP-sulfate. Phase I reactions involve Cytochrome P450 
			mediated (mostly Cyp450-2E1 and -1A2) conversion of APAP to N-acetyle-p-quinoneimine (NAPQI), which goes on to 
			react with cellular nucleophiles such as glutathione (GSH). At high doses of APAP significant GSH depletion in 
			hepatocyte  occurs resulting in cell necrosis and and in extreme cases death.</p>
            </body>
      
    </notes>
    <annotation>
      <rdf:RDF xmlns:rdf="http://www.w3.org/1999/02/22-rdf-syntax-ns#" xmlns:dc="http://purl.org/dc/elements/1.1/" xmlns:dcterms="http://purl.org/dc/terms/" xmlns:vCard="http://www.w3.org/2001/vcard-rdf/3.0#">
        <rdf:Description rdf:about="#_c7d2164d-5182-4cd2-9fef-ae5a1f7cf9f5">
          <dc:creator>
            <rdf:Bag>
              <rdf:li rdf:parseType="Resource">
                <vCard:N rdf:parseType="Resource">
                  <vCard:Family>Sluka</vCard:Family>
                  <vCard:Given>James</vCard:Given>
                </vCard:N>
                <vCard:EMAIL>jsluka@indiana.edu</vCard:EMAIL>
                <vCard:ORG rdf:parseType="Resource">
                  <vCard:Orgname>Indiana University</vCard:Orgname>
                </vCard:ORG>
              </rdf:li>
            </rdf:Bag>
          </dc:creator>
          <dcterms:created rdf:parseType="Resource">
            <dcterms:W3CDTF>2014-07-29T12:00:00Z</dcterms:W3CDTF>
          </dcterms:created>
          <dcterms:modified rdf:parseType="Resource">
            <dcterms:W3CDTF>2015-07-21T12:00:00Z</dcterms:W3CDTF>
          </dcterms:modified>
        </rdf:Description>
      </rdf:RDF>
    </annotation>
      <listOfUnitDefinitions>
      <unitDefinition name="millimole" id="substance">
        <listOfUnits>
          <unit scale="-3" kind="mole"/>
        </listOfUnits>
      </unitDefinition>
      <unitDefinition name="second" id="time">
        <listOfUnits>
          <unit kind="second" multiplier="1"/>
        </listOfUnits>
      </unitDefinition>
      <unitDefinition name="first_order_rate_constant" id="first_order_rate_constant">
        <listOfUnits>
          <unit kind="second" multiplier="3600" exponent="-1"/>
        </listOfUnits>
      </unitDefinition>
      <unitDefinition name="second_order_rate_constant" id="second_order_rate_constant">
        <listOfUnits>
          <unit scale="-3" kind="mole" exponent="-1"/>
          <unit kind="litre"/>
          <unit kind="second" multiplier="3600" exponent="-1"/>
        </listOfUnits>
      </unitDefinition>
      <unitDefinition name="flux" id="flux">
        <listOfUnits>
          <unit scale="-3" kind="mole"/>
          <unit kind="litre" exponent="-1"/>
          <unit kind="second" multiplier="3600" exponent="-1"/>
        </listOfUnits>
      </unitDefinition>
      <unitDefinition name="millimolar" id="millimolar">
        <listOfUnits>
          <unit scale="-3" kind="mole"/>
          <unit kind="litre" exponent="-1"/>
        </listOfUnits>
      </unitDefinition>
    </listOfUnitDefinitions>
    <listOfCompartments>
      <compartment size="1" metaid="_50e354a0-ea5c-43e8-a444-4f10c0259b21" name="Hepatocyte" id="compartment" units="litre" spatialDimensions="3">
        <notes>
          <body xmlns="http://www.w3.org/1999/xhtml">
                <h2>A single liver hepatocyte (parenchymal) cell.</h2>
                    <pre>FMA:68646	Cell
FMA:14515	Hepatocyte
GO:0005623	Cell</pre>
                    </body>
          
        </notes>
        <annotation>
          <rdf:RDF xmlns:rdf="http://www.w3.org/1999/02/22-rdf-syntax-ns#" xmlns:bqmodel="http://biomodels.net/model-qualifiers/" xmlns:bqbiol="http://biomodels.net/biology-qualifiers/">
            <rdf:Description rdf:about="#_50e354a0-ea5c-43e8-a444-4f10c0259b21">
              <bqbiol:is>
                <rdf:Bag>
                  <rdf:li rdf:resource="http://identifiers.org/obo.FMA/FMA:68646"/>
                </rdf:Bag>
              </bqbiol:is>
              <bqbiol:is>
                <rdf:Bag>
                  <rdf:li rdf:resource="http://identifiers.org/obo.go/GO:0005623"/>
                </rdf:Bag>
              </bqbiol:is>
              <bqbiol:is>
                <rdf:Bag>
                  <rdf:li rdf:resource="http://identifiers.org/obo.FMA/FMA:14515"/>
                </rdf:Bag>
              </bqbiol:is>
            </rdf:Description>
          </rdf:RDF>
        </annotation>
      </compartment>
    </listOfCompartments>
    <listOfSpecies>
      <species boundaryCondition="true" substanceUnits="substance" compartment="compartment" name="X1" id="X1" initialConcentration="0">
        <notes>
          <p xmlns="http://www.w3.org/1999/xhtml">
        Generic precursor to GSH.</p>
          
        </notes>
</species>
      <species boundaryCondition="false" substanceUnits="substance" metaid="_7ad35bb2-9ec4-4c09-960f-813031878d3f" hasOnlySubstanceUnits="false" compartment="compartment" name="APAP" id="APAP" initialConcentration="0.1">
        <notes>
          <body xmlns="http://www.w3.org/1999/xhtml">
                <h2>Acetaminophen (N-acetyl-p-aminophenol APAP).</h2>
                    <p>Formula: C8H9NO2          <br/>
              Mol. mass: 151.163 g/mol          <br/>
              InChIKey: RZVAJINKPMORJF-UHFFFAOYSA-N          <br/>
                        <br/>
              Also known as: Paracetamol, 4-Acetamidophenol, Tylenol, APAP, Acetaminofen, Panadol, Datril, 4'-Hydroxyacetanilide, Algotropyl          <br/>
                        <br/>
              CHEBI:46195          </p>
                    </body>
          
        </notes>
        <annotation>
          <rdf:RDF xmlns:rdf="http://www.w3.org/1999/02/22-rdf-syntax-ns#" xmlns:bqmodel="http://biomodels.net/model-qualifiers/" xmlns:bqbiol="http://biomodels.net/biology-qualifiers/">
            <rdf:Description rdf:about="#_7ad35bb2-9ec4-4c09-960f-813031878d3f">
              <bqbiol:is>
                <rdf:Bag>
                  <rdf:li rdf:resource="http://identifiers.org/chebi/CHEBI:46195"/>
                </rdf:Bag>
              </bqbiol:is>
            </rdf:Description>
          </rdf:RDF>
        </annotation>
      </species>
      <species boundaryCondition="false" substanceUnits="substance" metaid="_ee25db80-7f20-406d-8b04-c9fa5f27256b" compartment="compartment" name="NAPQI" id="NAPQI" initialConcentration="0">
        <notes>
          <body xmlns="http://www.w3.org/1999/xhtml">
                <h2>N-Acetyl paraquinone imine (NAPQI)</h2>
                    <p>Also known as: N-acetyl-4-benzoquinoneimine, Acetimidoquinone, N-Acetylbenzoquinoneimine, 
					N-Acetyl-P-benzoquinoneimine, N-Acetyl-p-benzoquinone imine, N-acetyl-1,4-benzoquinone imine          <br/>
                        <br/>
              A CypP450 oxidation product of Acetaminophen.          <br/>
                        <br/>
              Molecular Formula: C8H7NO2          <br/>
              Molecular Weight: 149.14668          <br/>
              InChIKey: URNSECGXFRDEDC-UHFFFAOYSA-N          <br/>
                        <br/>
              CHEBI:29132          </p>
                    </body>
          
        </notes>
        <annotation>
          <rdf:RDF xmlns:rdf="http://www.w3.org/1999/02/22-rdf-syntax-ns#" xmlns:bqmodel="http://biomodels.net/model-qualifiers/" xmlns:bqbiol="http://biomodels.net/biology-qualifiers/">
            <rdf:Description rdf:about="#_ee25db80-7f20-406d-8b04-c9fa5f27256b">
              <bqbiol:is>
                <rdf:Bag>
                  <rdf:li rdf:resource="http://identifiers.org/chebi/CHEBI%3A29132"/>
                </rdf:Bag>
              </bqbiol:is>
            </rdf:Description>
          </rdf:RDF>
        </annotation>
      </species>
      <species boundaryCondition="false" substanceUnits="substance" metaid="_f8866fe4-89a7-416f-ae9a-b94d782ff588" compartment="compartment" name="GSH" id="GSH" initialConcentration="10">
        <notes>
          <body xmlns="http://www.w3.org/1999/xhtml">
                <h2>Glutathione (GSH), reduced.</h2>
                    <p>gamma-L-Glutamyl-L-Cysteinyl-Glycine.          <br/>
                        <br/>
              Molecular formula: C10H17N3O6S          <br/>
              Molar mass: 307.32 g/mol          </p>
                    </body>
          
        </notes>
        <annotation>
          <rdf:RDF xmlns:rdf="http://www.w3.org/1999/02/22-rdf-syntax-ns#" xmlns:bqmodel="http://biomodels.net/model-qualifiers/" xmlns:bqbiol="http://biomodels.net/biology-qualifiers/">
            <rdf:Description rdf:about="#_f8866fe4-89a7-416f-ae9a-b94d782ff588">
              <bqbiol:is>
                <rdf:Bag>
                  <rdf:li rdf:resource="http://identifiers.org/chebi/CHEBI%3A16856"/>
                </rdf:Bag>
              </bqbiol:is>
            </rdf:Description>
          </rdf:RDF>
        </annotation>
      </species>
      <species boundaryCondition="false" substanceUnits="substance" metaid="_5d87a921-da21-4e1b-a428-a1abbb7e2334" compartment="compartment" name="NAPQIGSH" id="NAPQIGSH" initialConcentration="0">
        <notes>
          <body xmlns="http://www.w3.org/1999/xhtml">
                <h2>N-Acetyl paraquinone imine - Glutathione Conjugate (NAPQIGSH)</h2>
                    <p>Product of the reaction of NAPQI and glutathion.          <br/>
                        <br/>
              Also known as:3-(glutathion-S-yl)acetaminophen,  AA-Glutathion, AA-Gsh, Acetaminophen glutathion, 
			  Glutathione-S-acetaminophen conjugate, 3-Gsh-acetaminophen, 64889-81-2          <br/>
                        <br/>
              Molecular Formula: C18H24N4O8S          <br/>
              Molecular Weight: 456.47016          <br/>
              InChIKey: VFNAXGMNFCUWCI-RYUDHWBXSA-N          <br/>
                        <br/>
              CHEBI:32639          </p>
                    </body>
          
        </notes>
        <annotation>
          <rdf:RDF xmlns:rdf="http://www.w3.org/1999/02/22-rdf-syntax-ns#" xmlns:bqmodel="http://biomodels.net/model-qualifiers/" xmlns:bqbiol="http://biomodels.net/biology-qualifiers/">
            <rdf:Description rdf:about="#_5d87a921-da21-4e1b-a428-a1abbb7e2334">
              <bqbiol:is>
                <rdf:Bag>
                  <rdf:li rdf:resource="http://identifiers.org/chebi/CHEBI%3A32639"/>
                </rdf:Bag>
              </bqbiol:is>
            </rdf:Description>
          </rdf:RDF>
        </annotation>
      </species>
      <species boundaryCondition="false" substanceUnits="substance" metaid="_ec6aa4aa-9300-4fab-8451-2c461bc6d3e7" compartment="compartment" name="APAPconj_Glu" id="APAPconj_Glu" initialConcentration="0">
        <notes>
          <body xmlns="http://www.w3.org/1999/xhtml">
                <h2>Acetaminophen glucuronide</h2>
                    <p>4-acetamidophenyl beta-D-glucopyranosiduronic acid          <br/>
              Metabolic product of liver metabolism of Acetaminophen (APAP). Typically about 50% of an APAP dose ends up as the glucuronide.          <br/>
                        <br/>
              Molecular Formula: C14H17NO8          <br/>
              Molecular Weight: 327.28668 grams/mol          <br/>
              InChIKey: IPROLSVTVHAQLE-BYNIDDHOSA-N          <br/>
                        <br/>
              CHEBI:32636          </p>
                    </body>
          
        </notes>
        <annotation>
          <rdf:RDF xmlns:rdf="http://www.w3.org/1999/02/22-rdf-syntax-ns#" xmlns:bqmodel="http://biomodels.net/model-qualifiers/" xmlns:bqbiol="http://biomodels.net/biology-qualifiers/">
            <rdf:Description rdf:about="#_ec6aa4aa-9300-4fab-8451-2c461bc6d3e7">
              <bqbiol:is>
                <rdf:Bag>
                  <rdf:li rdf:resource="http://identifiers.org/chebi/CHEBI%3A32636"/>
                </rdf:Bag>
              </bqbiol:is>
            </rdf:Description>
          </rdf:RDF>
        </annotation>
      </species>
      <species boundaryCondition="false" substanceUnits="substance" metaid="_48c482eb-531a-4bd7-94cb-cfb05a7e508d" compartment="compartment" name="APAPconj_Sul" id="APAPconj_Sul" initialConcentration="0">
        <notes>
          <body xmlns="http://www.w3.org/1999/xhtml">
                <h2>Acetaminophen sulfate</h2>
                    <p>4-acetamidophenyl beta-D-glucopyranosiduronic acid          <br/>
              Metabolic product of liver metabolism of Acetaminophen (APAP). Typically about 25% of an APAP dose ends up as the sulfate.          <br/>
                        <br/>
              Also known as: Paracetamol Sulfate, N-Acetyl-4-aminophenol sulfate, N-(4-(Sulfooxy)phenyl)acetamide, Acetamide, 
			  N-(4-(sulfooxy)phenyl)-          <br/>
                        <br/>
              Molecular Formula: C8H9NO5S          <br/>
              Molecular Weight: 231.22576          <br/>
              InChIKey: IGTYILLPRJOVFY-UHFFFAOYSA-N          <br/>
                        <br/>
              CHEBI:32635          </p>
                    </body>
          
        </notes>
        <annotation>
          <rdf:RDF xmlns:rdf="http://www.w3.org/1999/02/22-rdf-syntax-ns#" xmlns:bqmodel="http://biomodels.net/model-qualifiers/" xmlns:bqbiol="http://biomodels.net/biology-qualifiers/">
            <rdf:Description rdf:about="#_48c482eb-531a-4bd7-94cb-cfb05a7e508d">
              <bqbiol:is>
                <rdf:Bag>
                  <rdf:li rdf:resource="http://identifiers.org/chebi/CHEBI%3A32635"/>
                </rdf:Bag>
              </bqbiol:is>
            </rdf:Description>
          </rdf:RDF>
        </annotation>
      </species>
    </listOfSpecies>
    <listOfParameters>
      <parameter constant="true" metaid="_5a0f7efb-6359-4f34-a454-3d7c17e9fff2" sboTerm="SBO:0000186" id="Vmax_2E1_APAP" units="flux" value="0.00002">
        <annotation>
          <rdf:RDF xmlns:rdf="http://www.w3.org/1999/02/22-rdf-syntax-ns#" xmlns:bqmodel="http://biomodels.net/model-qualifiers/" xmlns:bqbiol="http://biomodels.net/biology-qualifiers/">
            <rdf:Description rdf:about="#_5a0f7efb-6359-4f34-a454-3d7c17e9fff2">
              <bqbiol:is>
                <rdf:Bag>
                  <rdf:li rdf:resource="http://identifiers.org/biomodels.sbo/SBO%3A0000186"/>
                </rdf:Bag>
              </bqbiol:is>
            </rdf:Description>
          </rdf:RDF>
        </annotation>
      </parameter>
      <parameter constant="true" metaid="_65501da4-8f06-4bbf-a4bf-895e3579c760" sboTerm="SBO:0000027" id="Km_2E1_APAP" units="millimolar" value="1.29">
        <annotation>
          <rdf:RDF xmlns:rdf="http://www.w3.org/1999/02/22-rdf-syntax-ns#" xmlns:bqmodel="http://biomodels.net/model-qualifiers/" xmlns:bqbiol="http://biomodels.net/biology-qualifiers/">
            <rdf:Description rdf:about="#_65501da4-8f06-4bbf-a4bf-895e3579c760">
              <bqbiol:is>
                <rdf:Bag>
                  <rdf:li rdf:resource="http://identifiers.org/biomodels.sbo/SBO%3A0000027"/>
                </rdf:Bag>
              </bqbiol:is>
            </rdf:Description>
          </rdf:RDF>
        </annotation>
      </parameter>
      <parameter constant="true" metaid="_fdd6775b-b4be-4e5e-b4f9-c3c8991e77ba" sboTerm="SBO:0000017" id="kNapqiGsh" units="second_order_rate_constant" value="0.1">
        <notes>
          <p xmlns="http://www.w3.org/1999/xhtml">
        Second order rate constant for the reaction of NAPQI with GSH.        <br/>
            Initial value = 0.1/mol/sec        </p>
          
        </notes>
        <annotation>
          <rdf:RDF xmlns:rdf="http://www.w3.org/1999/02/22-rdf-syntax-ns#" xmlns:bqmodel="http://biomodels.net/model-qualifiers/" xmlns:bqbiol="http://biomodels.net/biology-qualifiers/">
            <rdf:Description rdf:about="#_fdd6775b-b4be-4e5e-b4f9-c3c8991e77ba">
              <bqbiol:is>
                <rdf:Bag>
                  <rdf:li rdf:resource="http://identifiers.org/biomodels.sbo/SBO%3A0000017"/>
                </rdf:Bag>
              </bqbiol:is>
            </rdf:Description>
          </rdf:RDF>
        </annotation>
      </parameter>
      <parameter constant="true" metaid="_81624ce6-c159-4cc8-b082-3985a6153c12" sboTerm="SBO:0000022" id="kGsh" units="first_order_rate_constant" value="0.0001">
        <notes>
          <p xmlns="http://www.w3.org/1999/xhtml">
        First order rate constant for formation of GSH from unspecified precursors. Units 1/time.        <br/>
                    </p>
          
        </notes>
        <annotation>
          <rdf:RDF xmlns:rdf="http://www.w3.org/1999/02/22-rdf-syntax-ns#" xmlns:bqmodel="http://biomodels.net/model-qualifiers/" xmlns:bqbiol="http://biomodels.net/biology-qualifiers/">
            <rdf:Description rdf:about="#_81624ce6-c159-4cc8-b082-3985a6153c12">
              <bqbiol:is>
                <rdf:Bag>
                  <rdf:li rdf:resource="http://identifiers.org/biomodels.sbo/SBO%3A0000022"/>
                </rdf:Bag>
              </bqbiol:is>
            </rdf:Description>
          </rdf:RDF>
        </annotation>
      </parameter>
      <parameter constant="true" id="GSHmax" units="millimolar" value="10">
        <notes>
          <p xmlns="http://www.w3.org/1999/xhtml">
        Maximum concentration of GSH within the cell.</p>
          
        </notes>
</parameter>
      <parameter constant="true" metaid="_0f75b358-95d8-4b06-8014-c7b6bcf8a0e6" sboTerm="SBO:0000186" id="Vmax_PhaseIIEnzGlu_APAP" units="flux" value="0.001">
        <annotation>
          <rdf:RDF xmlns:rdf="http://www.w3.org/1999/02/22-rdf-syntax-ns#" xmlns:bqmodel="http://biomodels.net/model-qualifiers/" xmlns:bqbiol="http://biomodels.net/biology-qualifiers/">
            <rdf:Description rdf:about="#_0f75b358-95d8-4b06-8014-c7b6bcf8a0e6">
              <bqbiol:is>
                <rdf:Bag>
                  <rdf:li rdf:resource="http://identifiers.org/biomodels.sbo/SBO%3A0000186"/>
                </rdf:Bag>
              </bqbiol:is>
            </rdf:Description>
          </rdf:RDF>
        </annotation>
      </parameter>
      <parameter constant="true" metaid="_f3a1f87d-4382-41c6-9faf-ab6ece388ee1" sboTerm="SBO:0000027" id="Km_PhaseIIEnzGlu_APAP" units="millimolar" value="1.0">
        <annotation>
          <rdf:RDF xmlns:rdf="http://www.w3.org/1999/02/22-rdf-syntax-ns#" xmlns:bqmodel="http://biomodels.net/model-qualifiers/" xmlns:bqbiol="http://biomodels.net/biology-qualifiers/">
            <rdf:Description rdf:about="#_f3a1f87d-4382-41c6-9faf-ab6ece388ee1">
              <bqbiol:is>
                <rdf:Bag>
                  <rdf:li rdf:resource="http://identifiers.org/biomodels.sbo/SBO%3A0000027"/>
                </rdf:Bag>
              </bqbiol:is>
            </rdf:Description>
          </rdf:RDF>
        </annotation>
      </parameter>
      <parameter constant="true" metaid="_16458741-9335-4935-8eef-33cc30a7c56e" sboTerm="SBO:0000186" id="Vmax_PhaseIIEnzSul_APAP" units="flux" value="0.000175">
        <annotation>
          <rdf:RDF xmlns:rdf="http://www.w3.org/1999/02/22-rdf-syntax-ns#" xmlns:bqmodel="http://biomodels.net/model-qualifiers/" xmlns:bqbiol="http://biomodels.net/biology-qualifiers/">
            <rdf:Description rdf:about="#_16458741-9335-4935-8eef-33cc30a7c56e">
              <bqbiol:is>
                <rdf:Bag>
                  <rdf:li rdf:resource="http://identifiers.org/biomodels.sbo/SBO%3A0000186"/>
                </rdf:Bag>
              </bqbiol:is>
            </rdf:Description>
          </rdf:RDF>
        </annotation>
      </parameter>
      <parameter constant="true" metaid="_bfee3368-a702-4f05-988f-bfe11ae6e2b5" sboTerm="SBO:0000027" id="Km_PhaseIIEnzSul_APAP" units="millimolar" value="0.2">
        <annotation>
          <rdf:RDF xmlns:rdf="http://www.w3.org/1999/02/22-rdf-syntax-ns#" xmlns:bqmodel="http://biomodels.net/model-qualifiers/" xmlns:bqbiol="http://biomodels.net/biology-qualifiers/">
            <rdf:Description rdf:about="#_bfee3368-a702-4f05-988f-bfe11ae6e2b5">
              <bqbiol:is>
                <rdf:Bag>
                  <rdf:li rdf:resource="http://identifiers.org/biomodels.sbo/SBO%3A0000027"/>
                </rdf:Bag>
              </bqbiol:is>
            </rdf:Description>
          </rdf:RDF>
        </annotation>
      </parameter>
    </listOfParameters>
    <listOfReactions>
      <reaction name="J0" id="J0" metaid="_62acb79b-24ac-4c4f-9096-96ae6c0cb7b6" reversible="false" sboTerm="SBO:0000201">
        <notes>
          <body xmlns="http://www.w3.org/1999/xhtml">
                <h2>J0: APAP -> NAPQI</h2>
                    <p>Metabolic conversion of APAP to NAPQI by oxidation via Cyp450's such 1A2 and 2E1.          <br/>
              Phase I metabolism.          <br/>
                        <br/>
              MESH.2013:D050216 Metabolic Detoxication, Phase I          <br/>
              isDescribedBy     PubMed:19219744          Acetaminophen bioactivation by human cytochrome P450 enzymes and animal microsomes. (2009)          <br/>
              isDescribedBy     PubMed:6424115            N-acetyl-p-benzoquinone imine: a cytochrome P-450-mediated oxidation product of acetaminophen. (1984)          <br/>
              isPartOf     GO:0045333     cellular respiration          <br/>
              is     GO:0044237     cellular metabolic process, biological_process          <br/>
              is     GO:0071704     organic substance metabolic process          </p>
                    </body>
          
        </notes>
        <annotation>
          <rdf:RDF xmlns:rdf="http://www.w3.org/1999/02/22-rdf-syntax-ns#" xmlns:bqmodel="http://biomodels.net/model-qualifiers/" xmlns:bqbiol="http://biomodels.net/biology-qualifiers/">
            <rdf:Description rdf:about="#_62acb79b-24ac-4c4f-9096-96ae6c0cb7b6">
              <bqbiol:isDescribedBy>
                <rdf:Bag>
                  <rdf:li rdf:resource="http://identifiers.org/pubmed/19219744"/>
                </rdf:Bag>
              </bqbiol:isDescribedBy>
              <bqbiol:isDescribedBy>
                <rdf:Bag>
                  <rdf:li rdf:resource="http://identifiers.org/pubmed/6424115"/>
                </rdf:Bag>
              </bqbiol:isDescribedBy>
              <bqbiol:is>
                <rdf:Bag>
                  <rdf:li rdf:resource="http://identifiers.org/obo.go/GO%3A0044237"/>
                </rdf:Bag>
              </bqbiol:is>
              <bqbiol:isPartOf>
                <rdf:Bag>
                  <rdf:li rdf:resource="http://identifiers.org/obo.go/GO%3A0045333"/>
                </rdf:Bag>
              </bqbiol:isPartOf>
              <bqbiol:is>
                <rdf:Bag>
                  <rdf:li rdf:resource="http://identifiers.org/obo.go/GO%3A0071704"/>
                </rdf:Bag>
              </bqbiol:is>
              <bqbiol:is>
                <rdf:Bag>
                  <rdf:li rdf:resource="http://identifiers.org/obo.pw/PW%3A0000375"/>
                </rdf:Bag>
              </bqbiol:is>
              <bqbiol:is>
                <rdf:Bag>
                  <rdf:li rdf:resource="http://identifiers.org/biomodels.sbo/SBO%3A0000199"/>
                </rdf:Bag>
              </bqbiol:is>
            </rdf:Description>
          </rdf:RDF>
        </annotation>
              <listOfReactants>
          <speciesReference species="APAP" stoichiometry="1"/>
        </listOfReactants>
        <listOfProducts>
          <speciesReference species="NAPQI" stoichiometry="1"/>
        </listOfProducts>
        <kineticLaw>
          <math xmlns="http://www.w3.org/1998/Math/MathML">          
            <apply>
              <divide/>
              <apply>
                <times/>
                <apply>
                  <times/>
                  <ci> compartment </ci>
                  <ci> Vmax_2E1_APAP </ci>
                </apply>
                <ci> APAP </ci>
              </apply>
              <apply>
                <plus/>
                <ci> Km_2E1_APAP </ci>
                <ci> APAP </ci>
              </apply>
            </apply>
          </math>
        </kineticLaw>
      </reaction>
      <reaction name="J1" id="J1" metaid="_3e0e96bf-4aa3-4102-9de8-62d9220d213c" reversible="false" sboTerm="SBO:0000210">
        <notes>
          <body xmlns="http://www.w3.org/1999/xhtml">
                <h2>J1: GSH + NAPQI -> NAPQIGSH</h2>
                    <p>Reaction of (scavenging of) NAPQI by cellular GSH.          <br/>
                        <br/>
              is PW:0000373 glutathione conjugation pathway          </p>
                    </body>
          
        </notes>
        <annotation>
          <rdf:RDF xmlns:rdf="http://www.w3.org/1999/02/22-rdf-syntax-ns#" xmlns:bqmodel="http://biomodels.net/model-qualifiers/" xmlns:bqbiol="http://biomodels.net/biology-qualifiers/">
            <rdf:Description rdf:about="#_3e0e96bf-4aa3-4102-9de8-62d9220d213c">
              <bqbiol:is>
                <rdf:Bag>
                  <rdf:li rdf:resource="http://identifiers.org/biomodels.sbo/SBO%3A0000053"/>
                </rdf:Bag>
              </bqbiol:is>
            </rdf:Description>
          </rdf:RDF>
        </annotation>
              <listOfReactants>
          <speciesReference species="GSH" stoichiometry="1"/>
          <speciesReference species="NAPQI" stoichiometry="1"/>
        </listOfReactants>
        <listOfProducts>
          <speciesReference species="NAPQIGSH" stoichiometry="1"/>
        </listOfProducts>
        <kineticLaw>
          <math xmlns="http://www.w3.org/1998/Math/MathML">          
            <apply>
              <times/>
              <apply>
                <times/>
                <apply>
                  <times/>
                  <ci> kNapqiGsh </ci>
                  <ci> NAPQI </ci>
                </apply>
                <ci> GSH </ci>
              </apply>
              <ci> compartment </ci>
            </apply>
          </math>
        </kineticLaw>
      </reaction>
      <reaction name="J2" id="J2" metaid="_8b6f7965-d1b1-4a9e-a301-3551c70cc584" reversible="false" sboTerm="SBO:0000176">
        <notes>
          <body xmlns="http://www.w3.org/1999/xhtml">
                <h2>J2:  X1 -> GSH</h2>
                    <p>Synthesis of GSH, including via reduction of oxidized GSH (GSSG).          <br/>
                        <br/>
              is GO:0004363 glutathione synthase activity          </p>
                    </body>
          
        </notes>
        <annotation>
          <rdf:RDF xmlns:rdf="http://www.w3.org/1999/02/22-rdf-syntax-ns#" xmlns:bqmodel="http://biomodels.net/model-qualifiers/" xmlns:bqbiol="http://biomodels.net/biology-qualifiers/">
            <rdf:Description rdf:about="#_8b6f7965-d1b1-4a9e-a301-3551c70cc584">
              <bqbiol:is>
                <rdf:Bag>
                  <rdf:li rdf:resource="http://identifiers.org/obo.go/GO%3A0004363"/>
                </rdf:Bag>
              </bqbiol:is>
            </rdf:Description>
          </rdf:RDF>
        </annotation>
              <listOfReactants>
          <speciesReference species="X1" stoichiometry="1"/>
        </listOfReactants>
        <listOfProducts>
          <speciesReference species="GSH" stoichiometry="1"/>
        </listOfProducts>
        <kineticLaw>
          <math xmlns="http://www.w3.org/1998/Math/MathML">          
            <apply>
              <times/>
              <apply>
                <times/>
                <ci> kGsh </ci>
                <ci> compartment </ci>
              </apply>
              <apply>
                <minus/>
                <ci> GSHmax </ci>
                <ci> GSH </ci>
              </apply>
            </apply>
          </math>
        </kineticLaw>
      </reaction>
      <reaction name="J3" id="J3" metaid="_ac0a3f2b-b95c-4144-8798-7cb90ecefc84" reversible="false" sboTerm="SBO:0000210">
        <notes>
          <body xmlns="http://www.w3.org/1999/xhtml">
                <h2>J3:  APAP -> APAPconj_Glu</h2>
                    <p>Conjugation of APAP with Glucuronic Acid.          <br/>
              Phase II metabolism.          <br/>
                        <br/>
              is GO:0052697  xenobiotic glucuronidation          </p>
                    </body>
          
        </notes>
        <annotation>
          <rdf:RDF xmlns:rdf="http://www.w3.org/1999/02/22-rdf-syntax-ns#" xmlns:bqmodel="http://biomodels.net/model-qualifiers/" xmlns:bqbiol="http://biomodels.net/biology-qualifiers/">
            <rdf:Description rdf:about="#_ac0a3f2b-b95c-4144-8798-7cb90ecefc84">
              <bqbiol:is>
                <rdf:Bag>
                  <rdf:li rdf:resource="http://identifiers.org/obo.go/GO%3A0052697"/>
                </rdf:Bag>
              </bqbiol:is>
              <bqbiol:is>
                <rdf:Bag>
                  <rdf:li rdf:resource="http://identifiers.org/biomodels.sbo/SBO%3A0000199"/>
                </rdf:Bag>
              </bqbiol:is>
            </rdf:Description>
          </rdf:RDF>
        </annotation>
              <listOfReactants>
          <speciesReference species="APAP" stoichiometry="1"/>
        </listOfReactants>
        <listOfProducts>
          <speciesReference species="APAPconj_Glu" stoichiometry="1"/>
        </listOfProducts>
        <kineticLaw>
          <math xmlns="http://www.w3.org/1998/Math/MathML">          
            <apply>
              <divide/>
              <apply>
                <times/>
                <apply>
                  <times/>
                  <ci> Vmax_PhaseIIEnzGlu_APAP </ci>
                  <ci> APAP </ci>
                </apply>
                <ci> compartment </ci>
              </apply>
              <apply>
                <plus/>
                <ci> Km_PhaseIIEnzGlu_APAP </ci>
                <ci> APAP </ci>
              </apply>
            </apply>
          </math>
        </kineticLaw>
      </reaction>
      <reaction name="J4" id="J4" metaid="_99209e33-6c5b-40be-b25e-f13dfecbcc8e" reversible="false" sboTerm="SBO:0000210">
        <notes>
          <body xmlns="http://www.w3.org/1999/xhtml">
                <h2>J4:  APAP -> APAPconj_Sul</h2>
                    <p>Conjugation of APAP with Sulfate.          <br/>
              Phase II metabolism.          <br/>
                        <br/>
              is GO:0051923 sulfations (phase II metabolism)          </p>
                    </body>
          
        </notes>
        <annotation>
          <rdf:RDF xmlns:rdf="http://www.w3.org/1999/02/22-rdf-syntax-ns#" xmlns:bqmodel="http://biomodels.net/model-qualifiers/" xmlns:bqbiol="http://biomodels.net/biology-qualifiers/">
            <rdf:Description rdf:about="#_99209e33-6c5b-40be-b25e-f13dfecbcc8e">
              <bqbiol:is>
                <rdf:Bag>
                  <rdf:li rdf:resource="http://identifiers.org/obo.go/GO%3A0051923"/>
                </rdf:Bag>
              </bqbiol:is>
              <bqbiol:is>
                <rdf:Bag>
                  <rdf:li rdf:resource="http://identifiers.org/biomodels.sbo/SBO%3A0000029"/>
                </rdf:Bag>
              </bqbiol:is>
              <bqbiol:is>
                <rdf:Bag>
                  <rdf:li rdf:resource="http://identifiers.org/biomodels.sbo/SBO%3A0000199"/>
                </rdf:Bag>
              </bqbiol:is>
            </rdf:Description>
          </rdf:RDF>
        </annotation>
              <listOfReactants>
          <speciesReference species="APAP" stoichiometry="1"/>
        </listOfReactants>
        <listOfProducts>
          <speciesReference species="APAPconj_Sul" stoichiometry="1"/>
        </listOfProducts>
        <kineticLaw>
          <math xmlns="http://www.w3.org/1998/Math/MathML">          
            <apply>
              <divide/>
              <apply>
                <times/>
                <apply>
                  <times/>
                  <ci> Vmax_PhaseIIEnzSul_APAP </ci>
                  <ci> APAP </ci>
                </apply>
                <ci> compartment </ci>
              </apply>
              <apply>
                <plus/>
                <ci> Km_PhaseIIEnzSul_APAP </ci>
                <ci> APAP </ci>
              </apply>
            </apply>
          </math>
        </kineticLaw>
      </reaction>
    </listOfReactions>
  </model>
</sbml>
