# Supplementary material for: Modeling of xenobiotic transport and metabolism in virtual hepatic lobule models
Source: PLoS One. 2018 Sep 13;13(9):e0198060. doi: 10.1371/journal.pone.0198060 (PMC6136710; doi:10.1371/journal.pone.0198060)
Supplement: S1 Code — Source code files, for details see Section 4 of S1 Text. (ZIP) [file pone.0198060.s003.zip › alpha1_beta1_D1e-6_CLint1/Simulation/LIVER_LOBULE_APAP_SBML_PBPK.py]

def configureSimulation(sim):
    import CompuCellSetup
    from XMLUtils import ElementCC3D
    
    CompuCell3DElmnt=ElementCC3D("CompuCell3D",{"Revision":"20150808","Version":"3.7.3"})
    
    meta=CompuCell3DElmnt.ElementCC3D("Metadata")
    meta.ElementCC3D("VirtualProcessingUnits",{"ThreadsPerCPU":"2"},2)
    
    
    PottsElmnt=CompuCell3DElmnt.ElementCC3D("Potts")
    
    # Basic properties of CPM (GGH) algorithm
    # shapeID = 3; 250x250x10
    # shapeID = 4; 250x250x30
    # shapeID = 5; 100x60x10    # 6 parallel pipes
    PottsElmnt.ElementCC3D("Dimensions",{"x":250,"y":250,"z":10})
    PottsElmnt.ElementCC3D("Boundary_y",{},"Periodic")          
    PottsElmnt.ElementCC3D("Boundary_z",{},"Periodic")
    # start APAP pulse 150 MCS; 1 MCS = 0.05 sec
    # duration 60 sec; full simulation 150 sec
    # total MCS = 150 / 0.05 + 150 + 50 = 3200
    # total MCS = 10 second / 0.01 + 150 + 50 = 1200
    # on BR2 20 seconds -> 2200 MCS
    PottsElmnt.ElementCC3D("Steps",{},"2200")   
    PottsElmnt.ElementCC3D("Temperature",{},"10.0")
    PottsElmnt.ElementCC3D("NeighborOrder",{},"1")
    PottsElmnt.ElementCC3D("DebugOutputFrequency",{},0)

    
    PluginElmnt=CompuCell3DElmnt.ElementCC3D("Plugin",{"Name":"CellType"})
    
   
    # Listing all cell types in the simulation
    PluginElmnt.ElementCC3D("CellType",{"TypeId":"0","TypeName":"Medium"})
    PluginElmnt.ElementCC3D("CellType",{"TypeId":"1","TypeName":"HEP"})
    PluginElmnt.ElementCC3D("CellType",{"TypeId":"2","TypeName":"SIN"})
    PluginElmnt.ElementCC3D("CellType",{"TypeId":"3","TypeName":"CV"})
    PluginElmnt.ElementCC3D("CellType",{"TypeId":"4","TypeName":"PT"})
    PluginElmnt.ElementCC3D("CellType",{"TypeId":"5","TypeName":"WALL"})
    
    CompuCell3DElmnt.ElementCC3D("Plugin",{"Name":"Volume"})
    
    CompuCell3DElmnt.ElementCC3D("Plugin",{"Name":"Surface"})
    
    PluginElmnt_1=CompuCell3DElmnt.ElementCC3D("Plugin",{"Name":"CenterOfMass"})
    
    # Module tracking center of mass of each cell
    
    PluginElmnt_2=CompuCell3DElmnt.ElementCC3D("Plugin",{"Name":"NeighborTracker"})
    
    # Module tracking 
    
    PluginElmnt_4=CompuCell3DElmnt.ElementCC3D("Plugin",{"Name":"PixelTracker"})
    
    # Module tracking neighboring cells of each cell
    
    PluginElmnt_3=CompuCell3DElmnt.ElementCC3D("Plugin",{"Name":"Contact"})
    # Specification of adhesion energies
    PluginElmnt_3.ElementCC3D("Energy",{"Type1":"Medium","Type2":"Medium"},"0.0")
    PluginElmnt_3.ElementCC3D("Energy",{"Type1":"Medium","Type2":"HEP"},"10.0")
    PluginElmnt_3.ElementCC3D("Energy",{"Type1":"Medium","Type2":"SIN"},"10.0")
    PluginElmnt_3.ElementCC3D("Energy",{"Type1":"Medium","Type2":"CV"},"10.0")
    PluginElmnt_3.ElementCC3D("Energy",{"Type1":"Medium","Type2":"PT"},"10.0")
    PluginElmnt_3.ElementCC3D("Energy",{"Type1":"Medium","Type2":"WALL"},"10.0")
    PluginElmnt_3.ElementCC3D("Energy",{"Type1":"HEP","Type2":"HEP"},"5.0")
    PluginElmnt_3.ElementCC3D("Energy",{"Type1":"HEP","Type2":"SIN"},"5.0")
    PluginElmnt_3.ElementCC3D("Energy",{"Type1":"HEP","Type2":"CV"},"5.0")
    PluginElmnt_3.ElementCC3D("Energy",{"Type1":"HEP","Type2":"PT"},"5.0")
    PluginElmnt_3.ElementCC3D("Energy",{"Type1":"HEP","Type2":"WALL"},"10.0")
    PluginElmnt_3.ElementCC3D("Energy",{"Type1":"SIN","Type2":"SIN"},"10.0")
    PluginElmnt_3.ElementCC3D("Energy",{"Type1":"SIN","Type2":"CV"},"10.0")
    PluginElmnt_3.ElementCC3D("Energy",{"Type1":"SIN","Type2":"PT"},"10.0")
    PluginElmnt_3.ElementCC3D("Energy",{"Type1":"SIN","Type2":"WALL"},"10.0")
    PluginElmnt_3.ElementCC3D("Energy",{"Type1":"CV","Type2":"CV"},"10.0")
    PluginElmnt_3.ElementCC3D("Energy",{"Type1":"CV","Type2":"PT"},"10.0")
    PluginElmnt_3.ElementCC3D("Energy",{"Type1":"CV","Type2":"WALL"},"10.0")
    PluginElmnt_3.ElementCC3D("Energy",{"Type1":"PT","Type2":"PT"},"10.0")
    PluginElmnt_3.ElementCC3D("Energy",{"Type1":"PT","Type2":"WALL"},"10.0")
    PluginElmnt_3.ElementCC3D("Energy",{"Type1":"WALL","Type2":"WALL"},"10.0")
    PluginElmnt_3.ElementCC3D("NeighborOrder",{},"1")
    

    CompuCellSetup.setSimulationXMLDescription(CompuCell3DElmnt)   
    CompuCellSetup.setSimulationXMLDescription(CompuCell3DElmnt)
            
import sys
from os import environ
from os import getcwd
import string

sys.path.append(environ["PYTHON_MODULE_PATH"])


import CompuCellSetup


sim,simthread = CompuCellSetup.getCoreSimulationObjects()
        
configureSimulation(sim)            
                
# add extra attributes here
            
CompuCellSetup.initializeSimulationObjects(sim,simthread)
# Definitions of additional Python-managed fields go here
        
#Add Python steppables here
steppableRegistry=CompuCellSetup.getSteppableRegistry()
        
from LIVER_LOBULE_APAP_SBML_PBPKSteppables import LIVER_LOBULE_APAP_SBML_PBPKSteppable
steppableInstance=LIVER_LOBULE_APAP_SBML_PBPKSteppable(sim,_frequency=1)
steppableRegistry.registerSteppable(steppableInstance)
        

from LIVER_LOBULE_APAP_SBML_PBPKSteppables import LIVER_SINUSOIDS_CONSTRUCTION_Steppable
instanceOfLIVER_SINUSOIDS_CONSTRUCTION_Steppable=LIVER_SINUSOIDS_CONSTRUCTION_Steppable(_simulator=sim,_frequency=1)
steppableRegistry.registerSteppable(instanceOfLIVER_SINUSOIDS_CONSTRUCTION_Steppable)


from LIVER_LOBULE_APAP_SBML_PBPKSteppables import LIVER_HEPATOCYTE_CONSTRUCTION_Steppable
instanceOfLIVER_HEPATOCYTE_CONSTRUCTION_Steppable=LIVER_HEPATOCYTE_CONSTRUCTION_Steppable(_simulator=sim,_frequency=1)
steppableRegistry.registerSteppable(instanceOfLIVER_HEPATOCYTE_CONSTRUCTION_Steppable)


from LIVER_LOBULE_APAP_SBML_PBPKSteppables import LIVER_FLUX_Steppable
instanceOfLIVER_FLUX_Steppable=LIVER_FLUX_Steppable(_simulator=sim,_frequency=1)
steppableRegistry.registerSteppable(instanceOfLIVER_FLUX_Steppable)


from LIVER_LOBULE_APAP_SBML_PBPKSteppables import LIVER_PBPK_Steppable
instanceOfLIVER_PBPK_Steppable=LIVER_PBPK_Steppable(_simulator=sim,_frequency=1)
steppableRegistry.registerSteppable(instanceOfLIVER_PBPK_Steppable)

CompuCellSetup.mainLoop(sim,simthread,steppableRegistry)
        
        
