# Supplementary material for: Modeling of xenobiotic transport and metabolism in virtual hepatic lobule models
Source: PLoS One. 2018 Sep 13;13(9):e0198060. doi: 10.1371/journal.pone.0198060 (PMC6136710; doi:10.1371/journal.pone.0198060)
Supplement: S1 Code — Source code files, for details see Section 4 of S1 Text. (ZIP) [file pone.0198060.s003.zip › alpha1_beta1_D1e-6_CLint1/Simulation/LIVER_LOBULE_APAP_SBML_PBPKSteppables.py]

""" 
Source Code
Manuscript: "Mechanistic Modeling of Xenobiotic Transport and Metabolism in Virtual Hepatic Lobule Models"
Questions about this code should be addressed to: Xiao Fu (fuxiao@indiana.edu), James P. Sluka (jsluka@indiana.edu)
"""

from PySteppables import *
from math import *
from random import *
# import matplotlib
import numpy as np
import CompuCellSetup
import CompuCell
import sys
import os
import time
import csv
                
np.set_printoptions(formatter={'float': '{: 5.5e}'.format})

global ParaDict, VarDict
ParaDict = {}
VarDict = {"startOxygenTransferMCS":150, "startApapTransferMCS":150, "initCellsMCS":140}

###################################################################################
## read parameters from csv file -- this should be a standard in future simulations
fileDir=os.path.dirname (os.path.abspath( __file__ ))                            ##
csvFile = fileDir+'/pDictLiver.csv'                                              ##       
csvFile = fileDir+'/pDictLiverXeno.csv' # for generic xenobiotic                 ##
def conv(s):                                                                     ##             
    try:                                                                         ##
        s=float(s)                                                               ##
    except ValueError:                                                           ##
        pass                                                                     ##
    return s                                                                     ##
with open(csvFile, 'rb') as f:                                                   ##
    reader = csv.reader(f)                                                       ##
    for row in reader:                                                           ##
        if row[0] == 'Name':                                                     ##
            continue                                                             ##
        if row[-1] == '0':                                                       ##
            continue                                                             ##
        else:                                                                    ##
            print row[0],row[1]                                                  ##
            ParaDict[row[0]] = conv(row[1])                                      ##
###################################################################################

## This is the main SIMULATION class
class LIVER_LOBULE_APAP_SBML_PBPKSteppable(SteppableBasePy):    
    def __init__(self,_simulator,_frequency=1):
        SteppableBasePy.__init__(self,_simulator,_frequency)
    
    ## start and associated functions
    def start(self):
        pass
    ## step and associated functions    
    def step(self,mcs): 
        pass        
        
    def finish(self):
        # Finish Function gets called after the last MCS
        pass
        
## This is the class used to construct the initial SIN network
class LIVER_SINUSOIDS_CONSTRUCTION_Steppable(SteppableBasePy):
    def __init__(self,_simulator,_frequency=1):
        SteppableBasePy.__init__(self,_simulator,_frequency)
        self.flow=self.createVectorFieldPy("Flow_Velocity")
        self.flow[:, :, :]=0.0        
                
    ## start and associated functions
    def start(self):
        print "*** LIVER_SINUSOIDS_CONSTRUCTION ***"
        self.shapeID = ParaDict['shapeID']
        self.flagAlterFlow = 0
        print "... constructing SIN cells "
        self.constructSIN()
        print "... constructing CV and PT cells "
        self.constructCVandPT()
        print "... constructing WALL cell "
        self.constructWall()
        print "... updating properties of SIN cells "
        self.updateProperties()
        print "... visualizing the SIN cells "
        self.visualize()
        print "... updating cross-class dictionary of variables "
        self.updateVarDict()
        
    def chooseShape(self,shapeID):            
        ## "lobule-rings-network" 3
        if shapeID == 3:
            fileDir=os.path.dirname (os.path.abspath( __file__ ))
            Adj = np.loadtxt(open(fileDir+"/csv_2015-10-12/adj-lobule-rings-seed-12.csv","rb"),delimiter="\t",skiprows=1)
            Loc = np.loadtxt(open(fileDir+"/csv_2015-10-12/loc-lobule-rings-seed-12.csv","rb"),delimiter="\t",skiprows=1)
            for i in range(len(Loc)):
                for j in range(len(Loc[i])):
                    Loc[i][j] = int(Loc[i][j])
            for i in range(len(Adj)):
                for j in range(len(Adj)):
                    if Adj[i][j]:
                        Adj[j][i] = Adj[i][j]
            D = Adj * 8
            
            Loc /= ParaDict['px2um'];       D /= ParaDict['px2um']
            Pin = ParaDict['PinmmHg']; Pout = ParaDict['PoutmmHg']; O2in = ParaDict['O2inmmHg'] ; O2out = ParaDict['O2outmmHg']
            
            inletDict = {1:Pin,2:Pin,3:Pin,4:Pin,5:Pin,6:Pin }; outletDict = {0:Pout}
            inletO2Dict = {1:O2in,2:O2in,3:O2in,4:O2in,5:O2in,6:O2in}; outletO2Dict = {0:O2out}
                                
        return Adj, D, Loc, inletDict, outletDict, inletO2Dict, outletO2Dict
    
    def initArrays(self):       
        self.nNode = len(self.Adj); self.dT = ParaDict['mcs2sec']      # number of nodes; time step of integration
        self.Len = np.zeros((self.nNode,self.nNode))    # distance between two nodes
        self.Hemat = np.zeros((self.nNode, self.nNode)) # hematocrit
        self.Size = np.zeros((self.nNode,self.nNode))   # size for building blocks of segment
        self.numSeg = np.zeros((self.nNode,self.nNode)) # number of building blocks of segment
        self.pO2SegAvg = np.zeros((self.nNode, self.nNode))
        
        self.DiaREF = np.zeros((self.nNode,self.nNode))
        self.vREF = np.zeros((self.nNode,self.nNode))
        self.segOccFlag = np.zeros((self.nNode,self.nNode)) # 1 if seg is closed
        
    # introduce inter-layer connections NOT USED in THIS MODEL
    def updateConnections(self):
        layer1 = []; layer2 = []; layer3 = []
        for k in range(len(self.Loc)):
            if sum(self.Adj[k]) == 2 and k not in self.inlet:
                if 0 <= self.Loc[k][2] < 10:
                    layer1.append(k)
                elif 10 <= self.Loc[k][2] < 20:
                    layer2.append(k)
                elif 20 <= self.Loc[k][2] < 30:
                    layer3.append(k)
        
        shuffle(layer1)
        shuffle(layer2)
        shuffle(layer3)
        layers = [layer1, layer2, layer3]
        layersUsed = [[],[],[]]
        del layer1
        del layer2
        del layer3
        
        orderOfChoice = [[1,2],[2,0],[0,1]]
        shuffle(orderOfChoice)
        
        cntConn = 0; addConn = []
        cntLayers = [0,0,0]
        for s,t in orderOfChoice:
            ls = layers[s]; lt = layers[t]
            for i in ls:
                for j in lt:
                    if i not in layersUsed[s] and j not in layersUsed[t]:
                        if s !=2:
                            vec1=self.distance(_from=self.Loc[i],_to=self.Loc[j])
                        elif s == 2:
                            vec1 = 100
                        if 1.4 * ParaDict["HEPsize"] <= vec1 <= 2. * ParaDict["HEPsize"] and random() > 0.9:
                            layersUsed[s].append(i)
                            layersUsed[s].append(j)
                            print "\nnode i {} --- node j {} ".format(self.Loc[i], self.Loc[j])
                            print "... distance: {}".format(vec1)
                            cntConn += 1
                            cntLayers[s] += 1; cntLayers[t] += 1
                            addConn.append([i,j])
                            addConn.append([j,i])
                            
        
        print "\n\n&&&&&&&&&&&&"
        print ">>> total new connections = {} <<<".format(cntConn) 
        print ">>> # of involved nodes at layer 1 = {}".format(cntLayers[0])
        print ">>> # of involved nodes at layer 2 = {}".format(cntLayers[1])
        print ">>> # of involved nodes at layer 3 = {}".format(cntLayers[2])
        print "&&&&&&&&&&&&\n\n"
        
        for i,j in addConn:
            self.Adj[i,j] = 1
            self.Dia[i,j] = ParaDict["SINsize"]
    
    def callKirchhoff(self,doMurray,doHematAdapt,doStructAdapt):
        for i in range(self.nNode):
            for j in range(self.nNode):
                if self.Adj[i][j]:
                    vec=self.distance(_from=self.Loc[i],_to=self.Loc[j])
                    ## change here for vessel segment crossing border !!
                    self.Len[i][j] = vec
                    self.Hemat[i][j] = 0.45
                    
        flow = kirchhoff(self.Adj,self.Len,self.Dia, self.Hemat,self.nNode,self.inlet,self.outlet)
        flow.main()
        
        self.P = flow.P # pressure
        self.v = flow.v # velocity
        self.dF = flow.dF # volumetric flow rate   pL/s
                
        oldP = np.zeros(self.nNode)
        oldP[:] = self.P[:]
        
        if sum(self.pO2SegAvg.sum(axis=0)) == 0:
            self.pO2SegAvg = ParaDict['O2inmmHg']*self.Adj
        
        flagM = doMurray; flagH = doHematAdapt; flagS = doStructAdapt
        
        if not flagH:
            self.Hemat = self.Adj*0.45
            
#         print "\n*******\n",self.Adj
#         print self.Dia
#         print self.P
#         print self.v, "\n*******\n"


        ## write total flow rates into file
        totalOutflowRate = 0; totalInflowRate = 0
        for nID in self.outlet.keys():
            totalOutflowRate += sum(self.dF[nID])
        for nID2 in self.inlet.keys():
            totalInflowRate += sum(self.dF[nID2])
        try:                
            fStructureConstraint,constraint=self.openFileInSimulationOutputDirectory("fstructure_constraint.txt","a")
        except IOError:
            print "Could not open file ", "YOUR FILE NAME"," for writing. "                
            return
        fStructureConstraint.write("totalInflowRate  (pL/s) = {}\n".format(totalInflowRate))
        fStructureConstraint.write("totalOutflowRate (pL/s) = {}\n".format(totalOutflowRate))
        fStructureConstraint.close()


    def dist_Point_to_Segment(self, Px,Py,Pz, Sx1,Sy1,Sz1, Sx2,Sy2,Sz2):
        '''dist_Point_to_Segment:
        <Px,Py,Pz> x,y,z for the point "pt"
        <Sx1,Sy1,Sz1> x,y,z of one end point of line segment
        <Sx2,Sy2,Sz2> x,y,z of other end point of line segment
        returns:
           1 and the distance if the pt is not beyond the ends of the segment
           0 and the distance to the nearest end if pt is beyond the line segment
        '''

        pt=np.array([float(Px),float(Py),float(Pz)])
        spt0=np.array([float(Sx1),float(Sy1),float(Sz1)])
        spt1=np.array([float(Sx2),float(Sy2),float(Sz2)])
        v = np.array([0.,0.,0.])
        v = np.subtract(spt1,spt0)
        w = np.array([0.,0.,0.])
        w = np.subtract(pt,spt0)

        c1 = np.dot(w,v)  # np dot product
        #if ( c1 <= 0 ):
        if ( c1 < 0 ):
            #print "Point beyond segment end 1, c1=",c1
            dist=sqrt((pt[0]-spt0[0])**2 + (pt[1]-spt0[1])**2 + (pt[2]-spt0[2])**2)
            return (0,dist)
        c2 = np.dot(v,v)
        if ( c2 <= c1 ):
            #print "Point beyond segment end 2"
            dist=sqrt((pt[0]-spt1[0])**2 + (pt[1]-spt1[1])**2 + (pt[2]-spt1[2])**2)
            return (0,dist)
        b = float(c1) / float(c2)
        Pb=np.array([0.,0.,0.])
        Pb = spt0 + b*v;
        dist=sqrt((pt[0]-Pb[0])**2 + (pt[1]-Pb[1])**2 + (pt[2]-Pb[2])**2)

        return (1,dist)
        
    def drawCylindricalCell(self,x1,y1,z1,x2,y2,z2,radius,sphericalCaps,cellType,cellID,segID,segRank,segSinCellSize):
        # x1,y1,z1 are the center point of one end of the cylinder
        # x2,y3,z4 are the center point of the other end of the cylinder
        # radius is the radius of the cylinder
        # sphericalCaps if true the cylinder is capped with hemispheres, if false flat ends
        # cellType is the cell type (self.CELL1)
        # if cellID is "" then a new cell is created (of type cellType), otherwise the pixels
        #    are added to cell cellID
        #
        #print "Drawing cylindrical cell;  x1,y1,z1,x2,y2,z2:", x1,y1,z1,x2,y2,z2
        #print "       radius,sphericalCapps,cellType: ",radius,sphericalCaps,cellType
        if cellID == "":
            cylinderCell=self.potts.createCell()  # create a new cell for the cylinder's pixels
            cylinderCell.type=cellType 
        else:
            #cylinderCell=cellID
            cylinderCell=self.inventory.attemptFetchingCellById(cellID)   # get a cell knowing its id
        xMin = int(max(0,min(x1,x2)-radius));  xMax = int(min(self.dim.x-1,max(x1,x2)+radius))
        yMin = int(max(0,min(y1,y2)-radius));  yMax = int(min(self.dim.y-1,max(y1,y2)+radius))
        zMin = int(max(0,min(z1,z2)-radius));  zMax = int(min(self.dim.z-1,max(z1,z2)+radius))
        pixelCount=0
        #print "              +++drawCylindricalCell+++++xMin,xMax: ",xMin,xMax
        for aX in range(xMin,xMax+1):
            for aY in range(yMin,yMax+1):
                for aZ in range(zMin,zMax+1):
                    (valid,dist)=self.dist_Point_to_Segment(aX,aY,aZ, x1,y1,z1, x2,y2,z2)
                    if dist <= radius:
                        if (valid) or (not(valid) and sphericalCaps):
                            cell=self.cellField[aX,aY,aZ]
                            if not cell:
                                self.cellField[aX,aY,aZ]=cylinderCell
                                pixelCount +=1
        #print "       ... pixelCount: ",pixelCount
        if cellType == self.SIN:
            cellDict=self.getDictionaryAttribute(cylinderCell)
            cellDict["segID"]=segID; cellDict['segRank'] = segRank; cellDict['segSinCellSize'] = segSinCellSize
            cellDict["ON"]=1
        
        return 1, cylinderCell.id
    def constructVesselSegment(self):
        minLen = 1000; minLenPair = np.zeros(2)
        for i in range(self.nNode):
            for j in range(self.nNode):
                if self.Adj[i][j] and self.v[i][j] > 0 :
                        currLen = self.Len[i][j]
                        if currLen < minLen:
                            minLen = currLen
                            minLenPair[0] = i
                            minLenPair[1] = j
        
        self.fracBlockSeg = ParaDict['fracBlockSeg']        # define how many blocks come together to form the smallest vessel
        self.sizeBlockEqual = self.fracBlockSeg * minLen
        print "The common size for a building block of segment is : ", self.sizeBlockEqual, " um"
        
        # create cc3d cells for each segment
        segID = 0
        self.checkSegID = np.zeros((self.nNode, self.nNode))    # given a edge, check segment ID
        self.cellListOnSeg = {}
        
        cellNum = 0; segNum = 0
        for i in range(self.nNode):
            for j in range(self.nNode):
                if self.Adj[i][j] and self.v[i][j] > 0:
                    print "segID=",segID
                    segNum += 1
                    self.cellListOnSeg[segID] = []
                    
                    numVesCell = int(ceil(self.Len[i][j] / self.sizeBlockEqual))
                    if not numVesCell:
                        exit(11111)
                    fracSeg = self.sizeBlockEqual/self.Len[i][j]
                    
                    x0 = self.Loc[i][0]; y0 = self.Loc[i][1]; z0 = self.Loc[i][2]
                    x1 = self.Loc[j][0]; y1 = self.Loc[j][1]; z1 = self.Loc[j][2]
                    
                    dx = float(self.Loc[j][0]-self.Loc[i][0]) * fracSeg
                    dy = float(self.Loc[j][1]-self.Loc[i][1]) * fracSeg
                    dz = float(self.Loc[j][2]-self.Loc[i][2]) * fracSeg
#                     print x0,y0,z0
#                     print dx,dy,dz
#                     print '\ndefining cells in SegID: ', segID, '\nstart ', i, 'end ',j,'\n'
                    for k in range(numVesCell):
                        hasCap = 0
                        xa = int(x0 + k*dx); ya = int(y0 + k*dy); za = int(z0 + k*dz)
                        xb = int(x0 + k*dx + dx); yb = int(y0 + k*dy + dy); zb = int(z0 + k*dz + dz)
                        if k == numVesCell-1:
                            xb = x1; yb = y1; zb = z1
                            hasCap =1 
                            if self.shapeID in [5,3]:
                                hasCap = 0
                        
                        vec=self.distance(_from=[xa,ya,za],_to=[xb,yb,zb])
                        segRank=k;segSinCellSize=vec
                        if vec > 0:
                            ok, cellID = self.drawCylindricalCell(int(xa),int(ya),int(za),int(xb),int(yb),int(zb),\
                            int(self.Dia[i][j]*0.5),hasCap,self.SIN,'',segID,segRank,segSinCellSize) 
                            if ok: 
                                cell = self.attemptFetchingCellById(cellID)
                                if not (cell and cell.volume):
                                    self.deleteCell(cell)  
                                if cell and cell.volume:
                                    cellNum += 1
                                    self.cellListOnSeg[segID].append(cellID)
#                                 print ".. DONE with new cell on segmentID=",segID,"; total SIN cell number=",cellNum,"; finished ",  segNum, " / ", int(np.sum(self.Adj)*0.5)
                        xa = xb; ya = yb; za = zb
                    print "cellListOnSeg=",self.cellListOnSeg[segID]
                    if not self.cellListOnSeg[segID]:
                        print "This segment has no SIN cells included!"
                        print "segID={} connecting i={} and j={}".format(segID,i,j)
                        print "location i:{}\nlocation j:{}".format(self.Loc[i], self.Loc[j])
#                         exit(707)
                    self.checkSegID[i][j] = int(segID); self.checkSegID[j][i] = int(segID)
                    
                    segID += 1

        # append cells without a segID
        self.cellNoSegID = []
        for cell in self.cellListByType(self.SIN):
            cellDict=self.getDictionaryAttribute(cell)
            if 'segID' not in cellDict:
                print 'cell with no segID', cell.id
                self.cellNoSegID.append(cell.id)

    ## ^^^^^^^^^^ tool functions ^^^^^^^^^^ ##
    def constructSIN(self):
        self.Adj, self.Dia, self.Loc, self.inlet, self.outlet, self.inletO2, self.outletO2 = self.chooseShape(self.shapeID)   # get matrices based on input structure: "Adjacency matrix"; "Diameter"; "Location of nodes"; "List of inlet nodes"; "List of outlet nodes"
                
        print "\n\n>>>>>\n"
        self.initArrays()
                
        print "... updating connections between layers ..."
        self.updateConnections()
        
        self.DiaREF[:,:] = self.Dia[:,:]
        
        self.callKirchhoff(0,0,0)
        
        self.vREF[:,:] = self.v[:,:]
        
        self.constructVesselSegment()
        
        for cell in self.cellListByType(self.SIN):
            cell.targetVolume = cell.volume
            cell.targetSurface = cell.surface
            cell.lambdaVolume = 1E5
            cell.lambdaSurface = 1E5
        
    
    def constructCVandPT(self):
        if self.shapeID != 5:
            # build PT and CV vertically 
            ptIDs = self.inlet.keys(); cvID = self.outlet.keys()[0]
            dPt = ParaDict["PTsize"]; dCv = ParaDict["CVsize"] 
            for ptID in ptIDs:
                xPt, yPt, zPt = self.Loc[ptID]
                ok, cellID = self.drawCylindricalCell(int(xPt),int(yPt),0,int(xPt),int(yPt),ParaDict["zdim"]-1\
                    ,dPt/2,0,self.PT,"","","","")
                print "... constructed PT cell: cellID = {}".format(cellID)
            xCv, yCv, zCv = self.Loc[cvID]
            ok, cellID = self.drawCylindricalCell(int(xCv),int(yCv),0,int(xCv),int(yCv),ParaDict["zdim"]-1\
                        ,dPt/2,0,self.CV,"","","","")
    
        for cell in self.cellListByType(self.CV, self.PT):
            cell.targetVolume = cell.volume
            cell.targetSurface = cell.surface
            cell.lambdaVolume = 1E5
            cell.lambdaSurface = 1E5
    
    def constructWall(self):
        """ any pixels beyond a lobule becomes a wall """
        wallPixels = []
        xdim = int(ParaDict["xdim"]); ydim = int(ParaDict["ydim"]); zdim = int(ParaDict["zdim"]) 
            
        if self.shapeID != 5:
            xyListPT = []
            # size of cell will be 3x3x1
            for ptID in self.inlet.keys():
                xPt, yPt, zPt = self.Loc[ptID]
                xyListPT.append([xPt, yPt])
                
            for i in range(xdim):
                for j in range(ydim):
                    if not self.insidePolygon(i,j,xyListPT):
                        for k in range(zdim):
                            cell=self.cellField[i,j,k]
                            if not cell:
                                wallPixels.append([i,j,k])
            oneWallCell=self.potts.createCell()  
            oneWallCell.type=self.WALL
            
            for i,j,k in wallPixels:
                self.cellField[i,j,k] = oneWallCell
                
        if self.shapeID == 5:
            xyListPT = []
            
            xPt = 11; xCv = 109
                            
            for i in range(xdim):
                for j in range(ydim):
                    if i<xPt or i>xCv:
                        for k in range(zdim):
                            cell=self.cellField[i,j,k]
                            if not cell:
                                wallPixels.append([i,j,k])
            oneWallCell=self.potts.createCell()  
            oneWallCell.type=self.WALL
            
            for i,j,k in wallPixels:
                self.cellField[i,j,k] = oneWallCell
                
        
        
    def insidePolygon(self,x,y,PolygonPoints):
        # source: http://www.ariel.com.au/a/python-point-int-poly.html
        n = len(PolygonPoints)
        inside =False

        p1x,p1y = PolygonPoints[0]
        for i in range(n+1):
            p2x,p2y = PolygonPoints[i % n]
            if y > min(p1y,p2y):
                if y <= max(p1y,p2y):
                    if x <= max(p1x,p2x):
                        if p1y != p2y:
                            xinters = (y-p1y)*(p2x-p1x)/(p2y-p1y)+p1x
                        if p1x == p2x or x <= xinters:
                            inside = not inside
            p1x,p1y = p2x,p2y

        return inside
    
    def updateProperties(self):
        for cell in self.cellListByType(self.SIN):
            cell.targetVolume = cell.volume
            cell.targetSurface = cell.surface
            cell.lambdaVolume = 1E5
            cell.lambdaSurface = 1E5
        for cell in self.cellListByType(self.CV, self.PT):
            cell.targetVolume = cell.volume
            cell.targetSurface = cell.surface
            cell.lambdaVolume = 1E5
            cell.lambdaSurface = 1E5
        for cell in self.cellListByType(self.WALL):
            cell.targetVolume = cell.volume
            cell.targetSurface = cell.surface
            cell.lambdaVolume = 1E5
            cell.lambdaSurface = 1E5
    
    def visualize(self):
        self.thrTurnOffVessel = np.max(self.dF)*1E-4
        # show flow vector
        for i in range(len(self.v)):
            for j in range(len(self.v)):
                if self.v[i][j] > 0 and self.dF[i][j] > self.thrTurnOffVessel:
                    xi = self.Loc[i][0]; yi = self.Loc[i][1]; zi = self.Loc[i][2]
                    xj = self.Loc[j][0]; yj = self.Loc[j][1]; zj = self.Loc[j][2]
                    vec=self.invariantDistanceVector(_from=[xi,yi,zi],_to=[xj,yj,zj])
                    norm=self.vectorNorm(vec)
                    uVec = vec/norm
                    
                    if self.shapeID == 5:
                        uVec = [1,0,0]
                    
                    xVel = uVec[0]*self.v[i][j]; yVel = uVec[1]*self.v[i][j]; zVel = uVec[2]*self.v[i][j]       ## velocity um/s
#                     xVel = uVec[0]*self.dF[i][j]; yVel = uVec[1]*self.dF[i][j]; zVel = uVec[2]*self.dF[i][j]       ## volumetric flow rate pL/s

#                     for s in range(6):
#                         m = (s+1)*0.15
                    N = int(ceil(self.Len[i][j] *1. / (20/ParaDict["px2um"])))
                    for s in range(N):
                        m = (s+1)*(1.0/(N+1))    
                        
                        
                        x = int(m*xi+(1-m)*xj); y = int(m*yi+(1-m)*yj); z = int(m*zi+(1-m)*zj)
#                         if (x in range(ParaDict['xdim'])) and (y in range(ParaDict['ydim'])) and (z in range(ParaDict['zdim'])):
                        self.flow[x,y,z]=[ xVel, yVel, zVel]
#                         print x,y,z,self.flow[x,y,z]
                
                if self.v[i][j] > 0 and self.dF[i][j] <= self.thrTurnOffVessel:
                    print "... segment ",i, " -> ", j, " has volumetric flow ", self.dF[i][j]
        
    def updateVarDict(self):
        VarDict.update({"v":self.v, "vREF":self.vREF, "dF":self.dF, "Adj":self.Adj, "Hemat":self.Hemat,\
                        "Loc":self.Loc, "Len":self.Len, "Dia":self.Dia, "DiaREF":self.DiaREF, "checkSegID":self.checkSegID,\
                        "nNode":self.nNode, "thrTurnOffVessel":self.thrTurnOffVessel, "sizeBlockEqual":self.sizeBlockEqual,\
                        "inlet":self.inlet, "outlet":self.outlet, "inletO2":self.inletO2,\
                        "cellNoSegID":self.cellNoSegID, "cellListOnSeg":self.cellListOnSeg, \
                        "flagAlterFlow":self.flagAlterFlow, "segOccFlag":self.segOccFlag})
    
    ## step and associated functions    
    def step(self,mcs):
        ## if flow pattern is dynamic, i.e., some flow paths are turned on and others off, topology of the network needs to be changed
        flowDynamic = ParaDict["flowPattern"]   # 0 static, 1 dynamic
        if flowDynamic:
            lagOcc = int(ParaDict["lagOccSec"]/ParaDict['mcs2sec'] )
            mcs0 = VarDict["startApapTransferMCS"]
            
            mcs0 = 0; lagOcc = 2
            
            if not ( mcs - (mcs0+lagOcc) ) % lagOcc and ( mcs - (mcs0+lagOcc) ) >= 0:
                print mcs
                self.flow[:,:,:] = 0
                self.recoverVesselTopo()
                self.callKirchhoff(0,0,0)
                self.checkVesselTopo()
                self.callKirchhoff(0,0,0)
                self.visualize()
                
                self.flagAlterFlow = 1
            else: 
                self.flagAlterFlow = 0
        self.updateVarDict()
    
    def recoverVesselTopo(self):
        ## reOPEN of closed SIN segments
        for i in range(self.nNode):
            for j in range(self.nNode):
                if self.Adj[i,j] and self.segOccFlag[i,j]:
                    self.Dia[i,j] = self.DiaREF[i,j]
                    self.segOccFlag[i,j]=0
                    
    def checkVesselTopo(self):
        self.VesSeg = VarDict["VesSeg"]

        listOfSegID = []
        ijExtra = []
        
        self.randomOcc = 1
        numOcc = int(ParaDict["fracSegOcc"] * np.sum(self.Adj) /2)  # number of edges to reduce
        ## for simplicity now, fill the container 2xnumOcc edges with least flow velocity
        #   and random select edges in the container, each junction can be selected ONCE!
        if self.randomOcc == 1:
            flowList = []       # format: [f,i,j]
            for i in range(self.nNode):
                for j in range(self.nNode):
                    if self.Adj[i,j] and self.v[i,j] > 0:
                        flowList.append([self.v[i,j],i,j])
                        
            flowList = sorted(flowList)
            
            edgeToClose = []; nodeInClosedEdges = []
            numOccActual = 0; forceStopCnt = 4*numOcc
            cnt = 0
            while numOccActual < numOcc and cnt < forceStopCnt:                
                k = choice(np.arange(0,numOcc*2,1))
                iocc = flowList[k][1]; jocc = flowList[k][2]
                if iocc not in nodeInClosedEdges and jocc not in nodeInClosedEdges :
                    nodeInClosedEdges.append(iocc)
                    nodeInClosedEdges.append(jocc)
                    
                    edgeToClose.append([iocc,jocc])
                    numOccActual += 1
                    
                cnt += 1
            
            print edgeToClose
            occludeSegIDs = []
            for [iocc,jocc] in edgeToClose:
                segID = self.checkSegID[iocc][jocc]
                print segID
                occludeSegIDs.append(segID)
                linkedSegIDs = self.areOnSameEdge(iocc,jocc)
                print linkedSegIDs
                for segID2 in linkedSegIDs:
                    occludeSegIDs.append(segID2)
            print occludeSegIDs        
            for segID in occludeSegIDs:
                i = self.VesSeg[segID]['start']
                j = self.VesSeg[segID]['end']
                print "new closure: seg = {} with node {}-{}".format(segID,i,j)
                self.segOccFlag[i][j] = 1; self.segOccFlag[j][i] = 1 
                self.Dia[i][j] *= 1E-10; self.Dia[j][i] *= 1E-10
    
    def otherNB(self,k,upstream):
        nbID = 0
        numNB = 0
        for n in range(self.nNode):
            if self.Adj[n][k] == 1 or self.Adj[k][n] == 1:
                if self.dF[n][k] > self.thrTurnOffVessel or self.dF[k][n] > self.thrTurnOffVessel:
                    numNB += 1
        
        if numNB == 2:
            for m in range(self.nNode):
                if self.Adj[m][k] == 1 or self.Adj[k][m] == 1:
                    if self.v[m][k] > 0 and self.dF[m][k] > self.thrTurnOffVessel and upstream:
                        nbID = m
                    if self.v[m][k] < 0 and self.dF[k][m] > self.thrTurnOffVessel and not upstream:
                        nbID = m
        return nbID
    
    def areOnSameEdge(self,i,j):
        # i upstream; j downstream
        # starting from i or j, find the closest node with at least 3 neighbors
        segIDs = []
        iNB = self.otherNB(i,1)
        while iNB:
            segID = self.checkSegID[iNB][i]
            segIDs.append(segID)
            i = iNB
            iNB = self.otherNB(i,1)
        
        jNB = self.otherNB(j,0)
        while jNB:
            segID = self.checkSegID[j][jNB]
            segIDs.append(segID)
            j = jNB
            jNB = self.otherNB(j,0)
            
        return segIDs
        
    def finish(self):
        # this function may be called at the end of simulation - used very infrequently though
        return
    
## This is the class used to construct the initial HEP cells
class LIVER_HEPATOCYTE_CONSTRUCTION_Steppable(SteppableBasePy):
    def __init__(self,_simulator,_frequency=1):
        SteppableBasePy.__init__(self,_simulator,_frequency)
    
    ## start and associated functions 
    def start(self):
        self.inlet = VarDict["inlet"]; self.outlet = VarDict["outlet"]
        self.Loc = VarDict["Loc"]
        self.aHep = ParaDict["HEPsize"]; self.xdim = ParaDict["xdim"]; self.ydim = ParaDict["ydim"]
        self.shapeID = ParaDict["shapeID"]
        
        print "... constructing HEP cells "
        self.constructHEP()
        print "... updating properties of HEP cells "
        self.updateProperties()
    
    def rangeOfSeeding(self, fromCSV):
        if fromCSV:
            seedList = []
            fileDir=os.path.dirname (os.path.abspath( __file__ ))
            ## "lobule-rings-network" 3
            if ParaDict["shapeID"] == 3:
                com = np.loadtxt(open(fileDir+"/csv_2015-10-12/cell.csv","rb"),delimiter=",")
            for k in range(len(com)):
                x,y,z = com[k]/ParaDict["px2um"]
                print x,y,z
                seedList.append([x,y,z])
            
        else:
            ptID0 = self.inlet.keys()[0]; cvID = self.outlet.keys()[0]
            xPt0, yPt0, zPt0 = self.Loc[ptID0]
            xCv, yCv, zCv = self.Loc[cvID]
            rr2D = (xPt0-xCv-self.aHep)**2 + (yPt0-yCv-self.aHep)**2 
            
            seedList = []
            nHepX = int(self.xdim / self.aHep)
            nHepY = int(self.ydim / self.aHep)
            for j in range(nHepX):
                x = self.aHep/2 + j*self.aHep*0.9
                for k in range(nHepY):
                    y = self.aHep/2 + k*self.aHep*0.9
                    if (x-xCv)**2+(y-yCv)**2 < rr2D:
                        seedList.append([int(x),int(y),1])
        
        return seedList
        
    def constructHEP(self):
        fromCSV = 0
        if ParaDict["shapeID"] >= 3:
            fromCSV = 1
        seedList = self.rangeOfSeeding(fromCSV)
        for x,y,z in seedList:
            self.cellField[int(x),int(y),int(z)] = self.newCell(self.HEP) 
    
    def updateProperties(self):
        tV = 1.*self.aHep**3  
        tS = 1.*self.aHep**2*6 
        lV = 20 
        lS = 25
        for cell in self.cellListByType(self.HEP):
            cell.targetVolume = tV
            cell.targetSurface = tS
            cell.lambdaVolume = lV
            cell.lambdaSurface = lS 
            
            
            
        
    ## step and associated functions    
    def step(self,mcs): 
        if mcs == VarDict["initCellsMCS"]-1:
            self.calcFracVol()
            self.cntContactCells()
            self.writeToFile(mcs)
    
    def calcFracVol(self):
        # shapeID 3,4 "mid-rad"
        # shapeID 5 "mid-x"

        self.numHEP = 0
        self.volTotal = 0           # um^3
        self.volTotalHEP = 0
        self.totalContactSurface = 0 # um^2
        
        self.volHEPLayer2 = 0
        self.volSINLayer2 = 0
        xm = ParaDict["xdim"]/2; ym = ParaDict["ydim"]/2
        rad = 99
        radSqrRange = range(int(rad*1/3)**2,int(rad*2/3)**2)
        
        for cell in self.cellListByType(self.HEP,self.SIN):
            self.volTotal += cell.volume
            if cell.type == self.HEP:
                self.volTotalHEP += cell.volume
                self.numHEP += 1
                for neighbor , commonSurfaceArea in self.getCellNeighborDataList(cell):                
                    if neighbor and neighbor.type == self.SIN:
                        self.totalContactSurface += commonSurfaceArea 
        
        self.volTotal *= ParaDict["px2um"]**3
        self.volTotalHEP *= ParaDict["px2um"]**3
        self.totalContactSurface *= ParaDict["px2um"]**2
        
        if self.shapeID != 5:
            for x in range(int(ParaDict["xdim"])):
                for y in range(int(ParaDict["ydim"])):
                    distSqr = (x-xm)**2 + (y-ym)**2
                    if distSqr in radSqrRange:
                        for z in range(int(ParaDict["zdim"])):
                            cell=self.cellField[x,y,z]
                            if cell:
                                if cell.type == self.SIN:
                                    self.volSINLayer2 += 1
                                elif cell.type in [self.HEP]:
                                    self.volHEPLayer2 += 1
        if self.shapeID == 5:
            for x in range(int(ParaDict["xdim"]/3),int(ParaDict["xdim"]*2/3)):
                for y in range(int(ParaDict["ydim"])):
                    for z in range(int(ParaDict["zdim"])):
                        cell=self.cellField[x,y,z]
                        if cell:
                            if cell.type == self.SIN:
                                self.volSINLayer2 += 1
                            elif cell.type in [self.HEP]:
                                self.volHEPLayer2 += 1        
                    
    def cntNodeConns(self): pass                
    
    def cntContactCells(self):
        for cell in self.cellListByType(self.SIN, self.HEP):
            cellDict=self.getDictionaryAttribute(cell)
            if "cntNbHEP" not in cellDict:
                cellDict["cntNbHEP"] = 0
            if cell.type in [self.HEP]:
                if "segIdNbSIN" not in cellDict:
                    cellDict["segIdNbSIN"] = []
                if "cntNbSIN" not in cellDict:
                    cellDict["cntNbSIN"] = 0
                
            for neighbor , commonSurfaceArea in self.getCellNeighborDataList(cell):    
                nbDict=self.getDictionaryAttribute(neighbor)
                if neighbor and commonSurfaceArea > 0.05*min(cell.surface, neighbor.surface):
                    if cell.type == self.HEP and neighbor.type == self.HEP:
                        cellDict["cntNbHEP"] += 1
                    elif cell.type == self.HEP and neighbor.type == self.SIN:
                        segID = nbDict["segID"]
                        if segID not in cellDict["segIdNbSIN"]:
                            cellDict["cntNbSIN"] += 1
                            cellDict["segIdNbSIN"].append(segID)
                    elif cell.type == self.SIN and neighbor.type == self.HEP:
                        cellDict["cntNbHEP"] += 1
    
    def writeToFile(self,mcs):
        nContactHEPbyHEP = []
        nContactHEPbySIN = []
        nContactSINbyHEP = []
        nContactSINbyHEP2 = []
        try:                
            fCellContact,cellContact=self.openFileInSimulationOutputDirectory("fCell_Contact_Numbers_MCS={}.txt".format(mcs),"a")
            fStructureConstraint,constraint=self.openFileInSimulationOutputDirectory("fstructure_constraint.txt","a")
        except IOError:
            print "Could not open file ", "YOUR FILE NAME"," for writing. "                
            return
        fCellContact.write("MCS\tcellType\tcellID\tnContactHEP\tnContactSIN\n")
        
        for cell in self.cellListByType(self.SIN, self.HEP):
            cellDict=self.getDictionaryAttribute(cell)
            nContactHEP = cellDict["cntNbHEP"]
            if cell.type in [self.HEP]:
                nContactSIN = cellDict["cntNbSIN"]
                nContactSIN2 = len(cellDict["segIdNbSIN"])
                nContactHEPbyHEP.append(nContactHEP)
                nContactSINbyHEP.append(nContactSIN)
                nContactSINbyHEP2.append(nContactSIN2)
                fCellContact.write("{}\t{}\t{}\t{}\t{}\n".format(mcs,cell.type,cell.id,nContactHEP,nContactSIN))
            elif cell.type == self.SIN:
                nContactHEPbySIN.append(nContactHEP)
                nContactSIN = 0
                fCellContact.write("{}\t{}\t{}\t{}\t{}\n".format(mcs,cell.type,cell.id,nContactHEP,nContactSIN))
        print "$$$$$$$$$$$ mcs = {} $$$$$$$$$$$$$".format(mcs)
        print "Fraction of vol SIN (total = SIN + HEP) = {}".format(self.volSINLayer2 / float(self.volHEPLayer2+self.volSINLayer2))
        print "Average # of SINs a HEP is in contact with = {}".format(np.mean(nContactSINbyHEP))
        print "Average # of SINs2 a HEP is in contact with = {}".format(np.mean(nContactSINbyHEP2))
        print "Average # of HEPs a HEP is in contact with = {}".format(np.mean(nContactHEPbyHEP))
        print "Average # of HEPs a SIN segment is in contact with = {}".format(np.mean(nContactHEPbySIN))
        print "$$$$$$$$$$$$$$$$$$$$$$$$$$$$$$$$"
        
        fStructureConstraint.write("total HEP+SIN volume (um^3) = {}\n".format(self.volTotal))
        fStructureConstraint.write("total HEP-SIN common surface (um^2): total = {}; per HEP = {}\n".format(self.totalContactSurface,self.totalContactSurface/self.numHEP))
        fStructureConstraint.write("frac vol of SIN = {}\n".format(self.volSINLayer2 / float(self.volHEPLayer2+self.volSINLayer2)))
        fStructureConstraint.write("average HEP volume (um^3) = {}\n".format(self.volTotalHEP/self.numHEP))
        
        
        fStructureConstraint.close()
        fCellContact.close()

    def finish(self):
        # this function may be called at the end of simulation - used very infrequently though
        return

## This is the class used to initialize the FLUX module 
class LIVER_FLUX_Steppable(SteppableBasePy):
    def __init__(self,_simulator,_frequency=1):
        SteppableBasePy.__init__(self,_simulator,_frequency)
        
        self.cellPO2=CompuCellSetup.createScalarFieldCellLevelPy("Cell_PO2")
        self.cellHypoxia=CompuCellSetup.createScalarFieldCellLevelPy("Cellular_Hypoxia")
        
        self.cellAPAP=CompuCellSetup.createScalarFieldCellLevelPy("Cell_cAPAP")
        self.cellAPAPG=CompuCellSetup.createScalarFieldCellLevelPy("Cell_cAPAPG")
        self.cellAPAPS=CompuCellSetup.createScalarFieldCellLevelPy("Cell_cAPAPS")
        self.cellGSH=CompuCellSetup.createScalarFieldCellLevelPy("Cell_cGSH")
        self.cellNAPQI=CompuCellSetup.createScalarFieldCellLevelPy("Cell_cNAPQI")
        self.cellNAPQIGSH=CompuCellSetup.createScalarFieldCellLevelPy("Cell_cNAPQIGSH")
        
        self.sinNumCbb = CompuCellSetup.createScalarFieldCellLevelPy("SIN_NumCbb")
        
        
    ## start and associated functions
    def start(self):
        self.inlet = VarDict["inlet"]; self.outlet = VarDict["outlet"]; self.inletO2 = VarDict["inletO2"]; self.Hemat = VarDict["Hemat"]
        self.Adj = VarDict["Adj"]; self.v = VarDict["v"]; self.dF = VarDict["dF"]
        self.Loc = VarDict["Loc"]; self.Len = VarDict["Len"]; self.Dia = VarDict["Dia"]
        self.DiaREF = VarDict["DiaREF"]; self.vREF = VarDict["vREF"]
        self.checkSegID = VarDict["checkSegID"]
        self.nNode = VarDict["nNode"]; self.thrTurnOffVessel = VarDict["thrTurnOffVessel"]
        self.sizeBlockEqual = VarDict["sizeBlockEqual"]; self.cellNoSegID = VarDict["cellNoSegID"]
        self.cellListOnSeg = VarDict["cellListOnSeg"]
        
        self.mcs2sec = ParaDict['mcs2sec']
        self.dT = ParaDict['dtTransfer']; self.dt = ParaDict["dtAdvection"]
        ParaDict['vox2ml'] = ParaDict['px2um']**3*1E-12
        ParaDict['Kt'] = ParaDict['Dt']*ParaDict['alpha']; ParaDict['Kpl'] = ParaDict['Dpl']*ParaDict['alpha']
        
        self.compoundList = np.array(["volO2","mAPAP","mAPAPG","mAPAPS"])       # compound list: [compound, compound1,...]
        self.cListRankO2 = 0
        self.cListRankAPAP = 1
        self.cListRankAPAPG = 2
        self.cListRankAPAPS = 3
        
        self.cellPO2.clear()
        self.cellHypoxia.clear()
        
        self.cellAPAP.clear()
        self.cellAPAPG.clear()
        self.cellAPAPS.clear()
        self.cellGSH.clear()
        self.cellNAPQI.clear()
        self.cellNAPQIGSH.clear()
        
        print "... initializing the advection data structures "
        isOcc = 0
        self.initAdvection(isOcc)            # prepare data structures for simulate flow and transport 
        print "... initializing Conveyor Belt Block properties "
        self.initConveyorBeltBlock(isOcc)    # calculate # and size of conveyor blocks in each segment based on Kirchhoff routine
        print "... mapping CB to CC3D SIN cells "
        self.mapCB2CC3D(isOcc)               # assign conveyor blocks to cc3d vessel cells in each segment
        print "... defining flow properties of vessel segment "
        self.defVesSeg(isOcc)
        
        self.printOutStrFlux = ""
        self.simulatedTime = 0   # seconds
        self.flagAlterFlow = 0
        
        self.initSubcellApap()          # initialize the subcell sbml model

    def initAdvection(self,isOcc):
        self.totalBranch = {}                   # records total outflow branches for each node
        self.totalInlets = len(self.inlet)      # records total number of inlet nodes        
        
        if not isOcc:
            self.VesSeg = {}                        # ID:{} records the property dictionary for each Vessel Segment
#               self.storageNext = np.zeros((  self.nNode,len(self.compoundList)  ))     # temporary container of nodal molecule quantity for next iteration
            self.storage = np.zeros((  self.nNode,len(self.compoundList)  ))     # temporary container of nodal molecule quantity
            self.sourceGlobal = {"volO2":1,"mAPAP":1E-100,"mAPAPG":1E-100,"mAPAPS":1E-100}           ## "volO2"-volume (mL); "mAPAP"-mass (g); this value will come from PBPK module eventually
            self.collectorGlobal = {"volO2":0,"mAPAP":0,"mAPAPG":0,"mAPAPS":0}        ## "volO2"-volume (mL); "mAPAP"-mass (g); this value will be sent to PBPK module eventually
        
        ## count the effective branches of the node
        ## avoid including "OFF" vessels, although it's not considered yet (2015.08.25)
        for i in range(len(self.v)):
            self.totalBranch[i] = 0
            for j in range(len(self.v)):
                if self.v[i][j] > 0 and self.dF[i][j] > self.thrTurnOffVessel: 
                    self.totalBranch[i] += 1
#         print self.totalBranch
    
    def initConveyorBeltBlock(self,isOcc):
        self.cbbOnSeg = {}                                      # "segID", "segRank", "[xc_cbb, yc_cbb, zc_cbb]"
        self.cbbSize = np.zeros((self.nNode,self.nNode))        # matrix of cbb size
        self.totalNumCbb = 0
        for i in range(self.nNode):
            for j in range(self.nNode):
#                 if not isOcc or (isOcc and self.Adj[i,j] and not self.segOccFlag[i,j]):
                    if self.v[i][j] > 0 and self.dF[i][j] > self.thrTurnOffVessel:       # HERE need recheck ! -- 04-14-15
                        segID = self.checkSegID[i][j]
                        
                        self.cbbSize[i,j] = self.v[i,j]*self.dt
                        if self.cbbSize[i][j] > 0.99* self.sizeBlockEqual:
                            print "\n"*5,"In Segment ",segID,", Ratio of current conveyor box Size to cc3d block size is: ",self.cbbSize[i][j]/self.sizeBlockEqual ,"; Need a smaller time step for simulation","\n"*5
                            exit(4587)
                        nCbbOnSeg = int(ceil(self.Len[i][j]/self.cbbSize[i][j])) 
                        self.totalNumCbb += nCbbOnSeg
                        fracCbbOfSeg = self.cbbSize[i][j]/self.Len[i][j]
                        
                        x0 = self.Loc[i][0]; y0 = self.Loc[i][1]; z0 = self.Loc[i][2]
                        x1 = self.Loc[j][0]; y1 = self.Loc[j][1]; z1 = self.Loc[j][2]
                        
                        dx = float(self.Loc[j][0]-self.Loc[i][0]) * fracCbbOfSeg
                        dy = float(self.Loc[j][1]-self.Loc[i][1]) * fracCbbOfSeg
                        dz = float(self.Loc[j][2]-self.Loc[i][2]) * fracCbbOfSeg
                        
                        self.cbbOnSeg[segID] = np.zeros((nCbbOnSeg,3))   ## list of conveyor boxes
                        for k in range(nCbbOnSeg):
                            xa = int(x0 + k*dx); ya = int(y0 + k*dy); za = int(z0 + k*dz)
                            xb = int(x0 + k*dx + dx); yb = int(y0 + k*dy + dy); zb = int(z0 + k*dz + dz)
                            if k == nCbbOnSeg-1:
                                xb = x1; yb = y1; zb = z1
                            xc = 0.5*(xa+xb); yc = 0.5*(ya+yb); zc = 0.5*(za+zb)
                            
                            self.cbbOnSeg[segID][k] = [xc,yc,zc]            # record center of mass of cbbs on each seg
                        
    
    def mapCB2CC3D(self,isOcc):
        Plan = "PlanA"          # if COM of CBB doesn't match the COM of a SIN cell, simply assign it to the last SIN cell on the segment
        Plan = "PlanB"          # simply assign CBB uniformly (scaled by SIN cell volume) to all SIN cells on the segment
        if ParaDict["shapeID"] == 5:
            Plan = "PlanA"

        cnt = 0
        for segID in self.cbbOnSeg:
#             print "segID = ", segID
            cellList = self.cellListOnSeg[segID]
            if not cellList:
                print "Empty cellListOnSeg ..."
#                 exit(708)
            cbbList = self.cbbOnSeg[segID]
            
            if isOcc:
                occFlag = 0
                reverseFlag = 0
                i = self.VesSeg[segID]["start"]
                j = self.VesSeg[segID]["end"]
                if self.Adj[i,j] and self.segOccFlag[i,j]:
                    occFlag = 1
                    if self.v[i,j]*self.vREF[i,j] < 0:
                        reverseFlag = 1
            else:
                occFlag = 0
                reverseFlag = 0
            
            if cellList and not occFlag:
                if Plan == "PlanA":
                    for k in range(len(cbbList)):
                        [xc,yc,zc] = cbbList[k]
                        cell_tgt=self.cellField[int(xc),int(yc),int(zc)]
                        if not cell_tgt:
                            print "This cbb doesn't belong to a cell!"
                            exit(789)
                        elif cell_tgt:
                            if cell_tgt.id in cellList:
                                cell=self.attemptFetchingCellById(cell_tgt.id)
                                cellDict=self.getDictionaryAttribute(cell)
                                if "hasCbbList" not in cellDict:
                                    cellDict["hasCbbList"] = []
                                cellDict["hasCbbList"].append(k)
                                cellRank = cellList.index(cell.id)
                                cnt += 1
        #                         print ".. successfully mapping a cbb Rank=",k," to a SIN cell Rank=",cellRank," (length of cellList =",len(cellList),") !", cnt, "(total ",self.totalNumCbb,")"
                            else:               ## fatal problem: later created cell overrides the eariler cell, introducing confusion to CBB
        #                         print "This cbb doesn't belong to a cell on this segment! Should be a problem of overriding!!"
        #                         print "    mapping to nearest SIN cell on this segment ... "
                                cell=self.attemptFetchingCellById(cellList[-1])
                                cellDict=self.getDictionaryAttribute(cell)
                                if "hasCbbList" not in cellDict:
                                    cellDict["hasCbbList"] = []
                                cellDict["hasCbbList"].append(k)
                                cellRank = cellList.index(cell.id)
                                cnt += 1
        #                         print ".. successfully mapping a cbb Rank=",k," to a SIN cell Rank=",cellRank," (length of cellList =",len(cellList),") !", cnt, "(total ",self.totalNumCbb,")"
        #                         exit(790)

                if Plan == "PlanB":
                    cellVolList = []
                    cells = []
                    scale = []
                    for cellID in cellList:
                        cell=self.attemptFetchingCellById(cellID)
                        cells.append(cell)
                        cellVolList.append(cell.volume)
                    
                    if reverseFlag:
                        cells.reverse()
                        cellVolList.reverse()
                        
#                         print "... cell volume = ",cell.volume
                    ## also some seglist seems empty
                    ## need to exclude non-cells from the self.cellListOnSeg[segID]
                    sumVol = float(sum(cellVolList))
                    for i in range(len(cellList)):
                        scale.append(cellVolList[i]/sumVol*len(cbbList))
                    
                    print "CBB -> CC3D ... segID={}".format(segID)
                    print "nCell, nCbb : {}, {} ".format(len(cellVolList),len(cbbList))
                    print "... cell volume sequence >> ",cellVolList
                    print "... scale sequence >> ",scale
                    
                        
                    k1 = 0; k2 = 0; i = 0
#                     k2 = int(ceil(scale[i]))
                    k2 = int(scale[i])
                    for cell in cells:
                        cellDict=self.getDictionaryAttribute(cell)
#                         print " cell.id = ",cell.id
                        if "hasCbbList" not in cellDict or isOcc:
                            cellDict["hasCbbList"] = []
                        cbbRange = range(k1,k2)
                        for k in cbbRange:
                            cellDict["hasCbbList"].append(k)
                        if i+1 < len(cellList):
                            i += 1
                            k1 = k2; k2 = min(len(cbbList),k1+int(scale[i]))
                            if i+1 == len(cellList):
                                k2 = len(cbbList)
#                             k1 = k2; k2 = min(len(cbbList),k1+int(ceil(scale[i])))
                        
        for cell in self.cellListByType(self.SIN):
            cellDict=self.getDictionaryAttribute(cell)
            if "hasCbbList" in cellDict:
                self.sinNumCbb[cell] = len(cellDict["hasCbbList"])
            else:
                self.sinNumCbb[cell] = 0
    
    def P2C (self,PO2,Hd):
        alphaRBC = ParaDict['alphaRBC']; alpha = ParaDict['alpha']
        CRBC = ParaDict['CRBC']
        PO2_50 = ParaDict['PO2_50']
        SO2 = PO2**3 / (PO2**3 + PO2_50**3)
        CO2 = Hd*CRBC*SO2 + Hd*alphaRBC*PO2 + (1-Hd)*alpha*PO2
        return CO2
    def C2P (self,CO2,Hd):
        aa = 1E-1
        PO2_in = ParaDict['O2inmmHg']
        PO2_a = aa; PO2_b = PO2_in+aa
        CO2_test = 0
        PO2 = 0; dP = aa
        oldDiff = 1E10
        while PO2<PO2_b:
            CO2_test = self.P2C(PO2,Hd)
            newDiff = abs(CO2_test-CO2)
            if newDiff<oldDiff:
                oldDiff=newDiff
            elif newDiff>=oldDiff:
#                 print CO2, oldDiff, newDiff
                break
            
            PO2 += dP
            
        return PO2-dP

    
    def defVesSeg(self,isOcc):
        totalInletFlow = 0; totalOutflow = {}   # total inflow from inlets to the whole network / total outflow rates from a node     
        totalFracInlet = 0; totalFrac = {}      # accumulate the fraction of inlet flow for each inlet
        self.massFracInlet = {}
        for i in self.inlet:
            self.massFracInlet[i] = 0
        
        for i in range(len(self.v)):
            totalOutflow[i] = 0
            totalFrac[i] = 0
            for j in range(len(self.v)):
                if self.v[i,j] > 0 and self.dF[i,j] > self.thrTurnOffVessel:
                    segID = self.checkSegID[i,j]
                    totalOutflow[i] += self.v[i,j]*self.Dia[i,j]**2
                    if not isOcc:
                        self.VesSeg[segID] = {}
                    if i in self.inlet:
                        totalInletFlow += self.v[i,j]*self.Dia[i,j]**2
        
        for i in range(len(self.v)):
            for j in range(len(self.v)):
                if self.v[i,j] > 0 and self.dF[i,j] > self.thrTurnOffVessel:
#                     print '.'
                    segID = self.checkSegID[i,j]
                    segDict = self.VesSeg[segID]
                    segDict['hasInlet'] = False; segDict['hasOutlet'] = False
                    if i in self.inlet:
                        segDict['hasInlet'] = True
                        self.massFracInlet[i] += self.v[i,j]*self.Dia[i,j]**2 / float(totalInletFlow)   # fraction of volume flow rate
                        
                        
                        ## inflow P and Vol for O2in
                        segDict['inPO2'] = self.inletO2[i]
                        segDict['inVO2'] = 1E-2 * (self.v[i,j]*self.dt *(self.Dia[i,j]*ParaDict['px2um'])**2 * pi/4) * self.P2C(segDict['inPO2'],self.Hemat[i,j])
                        
                        ## inflow C and Mass for APAP
                        
                    if j in self.outlet:
                        segDict['hasOutlet'] = True
                        
                    segDict.update({'leng':self.Len[i,j],'vel':self.v[i,j],'rad':self.Dia[i,j]*0.5,\
                                    'start':i,'end':j,\
                                    'source':np.zeros(len(self.compoundList)),'collector':np.zeros(len(self.compoundList)),\
                                    'massFrac':self.v[i][j]*self.Dia[i][j]**2 / float(totalOutflow[i])})
#                     print segDict
                    totalFrac[i] += segDict['massFrac']  
                    
                    ## refresh the VesSeg dict
                    for keys in segDict:
                        self.VesSeg[segID][keys] = segDict[keys]
            
            if i in self.inlet:
                totalFracInlet += self.massFracInlet[i]        

            if totalFrac[i] and abs(totalFrac[i]-1) > 1E-6:
                print "massFrac calculation is wrong!"
                print "node",i, "calculated value: ",totalFrac[i]
                exit(999)
                
        if abs(totalFracInlet-1) > 1E-6:
            print "massFracInlet calculation is wrong!"
            print "node",i, "calculated value: ",totalFracInlet
            exit(998)
                        
        for i in range(self.nNode):
            for j in range(self.nNode):
#                 if not isOcc or (isOcc and self.Adj[i,j] and not self.segOccFlag[i,j]):
                    if self.v[i,j] > 0 and self.dF[i,j] > self.thrTurnOffVessel:
                        segID = self.checkSegID[i,j]                    
                        nCbbOnSeg  = int(ceil(self.Len[i,j]/self.cbbSize[i,j]))
                        self.VesSeg[segID]['nCbbOnSeg'] = nCbbOnSeg
                        self.VesSeg[segID]['cbbSize'] = self.cbbSize[i,j]
                        self.VesSeg[segID]["conveyor"] = np.zeros((    self.VesSeg[segID]['nCbbOnSeg'],len(self.compoundList)      ))          ## note: conveyor conveys multiple compounds
                        self.VesSeg[segID]["conveyor"][:,:] = 1E-100
        
        ## update hematocrit to cell dictionary
        for cell in self.cellListByType(self.SIN):
            cellDict=self.getDictionaryAttribute(cell)
            if 'hemat' not in cellDict:
                cellDict['hemat'] = 0   
            if "segID" in cellDict:    
                segID = cellDict["segID"]
                if cellDict["ON"]:
                    if segID in self.VesSeg:
                        i = self.VesSeg[segID]['start']; j= self.VesSeg[segID]['end']
                        cellDict['hemat'] = self.Hemat[i][j]
                        cellDict['hematBeforeOff'] = cellDict['hemat']
                        cellDict['dBeforeOff'] = self.DiaREF[i][j]
                    if segID not in self.VesSeg:        # added 04-16-15
                        cellDict['hemat'] = 0
                        cellDict["ON"] = 0
                if not cellDict["ON"]: 
                    cellDict['hemat'] = 0

    def renewChemInCB(self):        
        ## renew the amount in vessels
        # !! potential problems of mis-calculation of mass in non-pathway SIN cells
        for cell in self.cellListByType(self.SIN):
            cellDict=self.getDictionaryAttribute(cell)
            if cellDict["ON"] and cell.id not in self.cellNoSegID:          
                segID = cellDict["segID"]
                listCbb = cellDict["hasCbbList"]
                conveyor = self.VesSeg[segID]["conveyor"]
                
                if listCbb:
                    numBoxes = len(listCbb)
                    avgO2 = cellDict["volO2"]/numBoxes
                    avgAPAP = cellDict["mAPAP"]/numBoxes
                    avgAPAPG = cellDict["mAPAPG"]/numBoxes
                    avgAPAPS = cellDict["mAPAPS"]/numBoxes
                    
#                     print avgO2, avgAPAP
                    
                    ## update the conveyor module vessel chem amount by giving associated boxes the average amount per box
                    
                    for cbbID in listCbb:
                        conveyor[cbbID][self.cListRankO2] = avgO2
                        conveyor[cbbID][self.cListRankAPAP] = avgAPAP
                        conveyor[cbbID][self.cListRankAPAPG] = avgAPAPG
                        conveyor[cbbID][self.cListRankAPAPS] = avgAPAPS

                self.VesSeg[segID]["conveyor"] = conveyor
                
                
    def initSubcellApap(self):
        modelFileSubcellApap='Simulation/APAP_GSH_Liver_Metab_Sul_Glu.xml' # this can be e.g. partial path 'Simulation/osci.sbml'
        initialConditions={}
        # constant parameters
        initialConditions['Vmax_2E1_APAP']=ParaDict['Vmax_2E1_APAP']
        initialConditions['Km_2E1_APAP']=ParaDict['Km_2E1_APAP']
        initialConditions['Vmax_PhaseIIEnzGlu_APAP']=ParaDict['Vmax_PhaseIIEnzGlu_APAP']
        initialConditions['Km_PhaseIIEnzGlu_APAP']=ParaDict['Km_PhaseIIEnzGlu_APAP']
        initialConditions['Vmax_PhaseIIEnzSul_APAP']=ParaDict['Vmax_PhaseIIEnzSul_APAP']
        initialConditions['Km_PhaseIIEnzSul_APAP']=ParaDict['Km_PhaseIIEnzSul_APAP']
        initialConditions['kNapqiGsh']=ParaDict['kNapqiGsh']
        initialConditions['kGsh']=ParaDict['kGsh']
        initialConditions['GSHmax']=ParaDict['GSHmax']
        # initial values 
        initialConditions['APAP']=0
        initialConditions['APAPconj_Glu']=0
        initialConditions['APAPconj_Sul']=0
        initialConditions['GSH']=ParaDict['GSHmax']-1E-100
        initialConditions['NAPQI']=0
        initialConditions['NAPQIGSH']=0
        
        stepSize=self.dT
        ## put a copy of SBML SUBCELL model into each HEP
        for cell in self.cellListByType(self.HEP):
            self.addSBMLToCell(_modelFile=modelFileSubcellApap,
                               _modelName='SUBCELL_APAP',
                               _cell=cell,
                               _stepSize=stepSize,
                               _initialConditions=initialConditions)
    
    ## step and associated functions
    def step(self,mcs):
        
        # if flow pattern is altered, things need to be re-prepared
        self.flagAlterFlow = VarDict["flagAlterFlow"]
        if mcs == 0:
            self.isOccAdv = 0
        if self.flagAlterFlow:
            self.isOccAdv = 1
            print "...flow patter is altered with flagAlterFlow={} ... \n reInitTransport ...".format(self.flagAlterFlow)
            self.reInitTransport()
            self.flagAlterFlow = 0
        
        advTimeOneStep = 0
        traTimeOneStep = 0
        scTimeOneStep = 0
        totalTimeOneStep = 0
        
        pulseDura = ParaDict["pulseDura"]   # seconds
        pulseConc = ParaDict["pulseConc"]   # mmol/L
        
        if mcs == 0:
            self.simFlag = "normal"
            
            self.AdvectionPerTransfer = int(self.dT/self.dt)
            self.TransferPerMCS = int(self.mcs2sec/self.dT)
        
            self.startOxygenTransferMCS = VarDict["startOxygenTransferMCS"]
            self.startApapTransferMCS = VarDict["startApapTransferMCS"]
            
            self.totalMassIn = np.zeros((  len(self.compoundList)  ))                    # new mass into lobule via PT 
            self.totalMassOut= np.zeros((  len(self.compoundList)  ))                    # mass out of lobule via CV
            self.totalMassConsumed = np.zeros((  len(self.compoundList)  ))              # mass consumed in HEP

            self.simulatedTime = (self.startOxygenTransferMCS-self.startApapTransferMCS)*self.dT*self.TransferPerMCS      # negative time means pre-simulation before onset of drug        
            
            self.writeToFile(1,0)   # write title line; time = 0 
        
        for iTra in range(self.TransferPerMCS):
            totalStart = time.time()
            
            ## initial simulation of oxygen
            if self.simFlag == "normal" and self.startOxygenTransferMCS <= mcs < self.startApapTransferMCS:
                self.totalMassVascular = np.zeros((  len(self.compoundList)  ))              # mass stored in vascular space
                self.totalMassVascularJunc = np.zeros((  len(self.compoundList)  ))              # mass stored in vascular space
                self.totalMassTissue = np.zeros((  len(self.compoundList)  ))                # mass stored in hepatocytes
                for i in range(self.AdvectionPerTransfer):
                    self.simulatedTime += self.dt
                    
                    advStart = time.time()
                    ## do pulse
                    pulse = 0
                    OffPBPK = 1
                    changeSetting = 0
                    if mcs == self.startOxygenTransferMCS:
                        changeSetting = 1
                    self.advection(OffPBPK,changeSetting,pulse,pulseConc    , self.isOccAdv)           
                    advEnd = time.time()
                    advTimeOneStep += advEnd-advStart
                    
                    traStart = time.time()
                    scaleOxygen = 1
                    if ParaDict["TransferON"]:
                        self.transfer(self.dt,scaleOxygen,changeSetting)
                    traEnd = time.time()
                    traTimeOneStep += traEnd-traStart
                    
                self.visualize()
                
                ## check mass conservation!!
                if i == self.AdvectionPerTransfer-1 and not (mcs-self.startOxygenTransferMCS) % 50:
#                 if i == self.AdvectionPerTransfer-1:
                    print "\n>> current MCS: ", mcs
                    print "\n>> simulated flux time (seconds):", self.simulatedTime 
                    print "{:30s}\t".format("Quantities"),self.compoundList
                    print "\n"
                    print "{:30s}\t".format("TotalMassIN"),self.totalMassIn
                    print "\n"
                    print "{:30s}\t".format("TotalMassLobule"),self.totalMassConsumed+self.totalMassTissue+self.totalMassVascular+self.totalMassVascularJunc
                    print "{:30s}\t".format("> TotalMassConsumed"),self.totalMassConsumed
                    print "{:30s}\t".format("> TotalMassTissue"),self.totalMassTissue
                    print "{:30s}\t".format("> TotalMassVascular"),self.totalMassVascular
                    print "{:30s}\t".format("> TotalMassVascularJunc"),self.totalMassVascularJunc
                    print "\n"
                    print "{:30s}\t".format("TotalMassOut"),self.totalMassOut
                    print "\n"
                    print "{:30s}\t".format("TotalMassIN-TotalMassOut-TotalMassLobule"),self.totalMassIn-self.totalMassOut-\
                            (self.totalMassConsumed+self.totalMassTissue+self.totalMassVascular+self.totalMassVascularJunc)
                    
                    self.printOutStrFlux += "\n\n>> current MCS: {}".format(mcs)
                    self.printOutStrFlux += "\n>> simulated flux time (seconds): {}".format(self.simulatedTime)
                    self.printOutStrFlux += "\n{:30s}\t{}".format("Quantities",self.compoundList)
                    self.printOutStrFlux += "\n{:30s}\t{}".format("TotalMassIN",self.totalMassIn)
                    self.printOutStrFlux += "\n{:30s}\t{}".format("TotalMassLobule",\
                                            self.totalMassConsumed+self.totalMassTissue+self.totalMassVascular+self.totalMassVascularJunc)
                    self.printOutStrFlux += "\n{:30s}\t{}".format("> TotalMassConsumed",self.totalMassConsumed)
                    self.printOutStrFlux += "\n{:30s}\t{}".format("> TotalMassTissue",self.totalMassTissue)
                    self.printOutStrFlux += "\n{:30s}\t{}".format("> TotalMassVascular",self.totalMassVascular)
                    self.printOutStrFlux += "\n{:30s}\t{}".format("> TotalMassVascularJunc",self.totalMassVascularJunc)
                    self.printOutStrFlux += "\n{:30s}\t{}".format("TotalMassOut",self.totalMassOut)
                    self.printOutStrFlux += "\n{:30s}\t{}".format("TotalMassIN-TotalMassOut-TotalMassLobule",self.totalMassIn-self.totalMassOut-\
                            (self.totalMassConsumed+self.totalMassTissue+self.totalMassVascular+self.totalMassVascularJunc) )
                        
            
            ## main simulation
            if self.simFlag == "normal" and mcs >= self.startApapTransferMCS:
                ## assuming cell movement frequency ~ 1min
                
                self.totalMassVascular = np.zeros((  len(self.compoundList)  ))              # mass stored in vascular space
                self.totalMassVascularJunc = np.zeros((  len(self.compoundList)  ))              # mass stored in vascular space
                self.totalMassTissue = np.zeros((  len(self.compoundList)  ))                # mass stored in hepatocytes
                
                for i in range(self.AdvectionPerTransfer):
                    self.simulatedTime += self.dt
                    
                    advStart = time.time()
                    ## do pulse
                    pulse = 0
                    if mcs < self.startApapTransferMCS+int(pulseDura/self.mcs2sec):     # pulse of 1 seconds,  1.E-14 per self.dT
                        pulse = ParaDict["pulseApapON"]
                        
                    OffPBPK = 1
                    changeSetting = 0
                    if mcs == self.startApapTransferMCS or mcs == self.startApapTransferMCS+int(pulseDura/self.mcs2sec):
                        changeSetting = 1
                        
                    self.advection(OffPBPK,changeSetting,pulse,pulseConc,       self.isOccAdv)           
                    advEnd = time.time()
                    advTimeOneStep += advEnd-advStart
                    
                    if i == self.AdvectionPerTransfer-1:
                        traStart = time.time()
                        scaleOxygen = 1#0.05
                        if ParaDict["TransferON"]:
                            self.transfer(self.dt*self.AdvectionPerTransfer,scaleOxygen,changeSetting)
                        traEnd = time.time()
                        traTimeOneStep += traEnd-traStart
                        
                        scStart = time.time()
                        if ParaDict["SubcellON"]:
                            self.subcell()
                        scEnd = time.time()
                        scTimeOneStep += scEnd-scStart
                        
                    
                self.visualize()

                ## check mass conservation!!
                if i == self.AdvectionPerTransfer-1 and not (mcs-self.startOxygenTransferMCS) % 50:
#                 if i == self.AdvectionPerTransfer-1:
                    print "\n>> current MCS: ", mcs
                    print "\n>> simulated flux time (seconds):", self.simulatedTime 
                    print "{:30s}\t".format("Quantities"),self.compoundList
                    print "\n"
                    print "{:30s}\t".format("TotalMassIN"),self.totalMassIn
                    print "\n"
                    print "{:30s}\t".format("TotalMassLobule"),self.totalMassConsumed+self.totalMassTissue+self.totalMassVascular+self.totalMassVascularJunc
                    print "{:30s}\t".format("> TotalMassConsumed"),self.totalMassConsumed
                    print "{:30s}\t".format("> TotalMassTissue"),self.totalMassTissue
                    print "{:30s}\t".format("> TotalMassVascular"),self.totalMassVascular
                    print "{:30s}\t".format("> TotalMassVascularJunc"),self.totalMassVascularJunc
                    print "\n"
                    print "{:30s}\t".format("TotalMassOut"),self.totalMassOut
                    print "\n"
                    self.totalMassDiff = self.totalMassIn-self.totalMassOut-\
                            (self.totalMassConsumed+self.totalMassTissue+self.totalMassVascular+self.totalMassVascularJunc)
                    print "{:30s}\t".format("TotalMassIN-TotalMassOut-TotalMassLobule (g)"),self.totalMassDiff
                                                    
                    self.printOutStrFlux += "\n\n>> current MCS: {}".format(mcs)
                    self.printOutStrFlux += "\n>> simulated flux time (seconds): {}".format(self.simulatedTime)
                    self.printOutStrFlux += "\n{:30s}\t{}".format("Quantities",self.compoundList)
                    self.printOutStrFlux += "\n{:30s}\t{}".format("TotalMassIN",self.totalMassIn)
                    self.printOutStrFlux += "\n{:30s}\t{}".format("TotalMassLobule",\
                                            self.totalMassConsumed+self.totalMassTissue+self.totalMassVascular+self.totalMassVascularJunc)
                    self.printOutStrFlux += "\n{:30s}\t{}".format("> TotalMassConsumed",self.totalMassConsumed)
                    self.printOutStrFlux += "\n{:30s}\t{}".format("> TotalMassTissue",self.totalMassTissue)
                    self.printOutStrFlux += "\n{:30s}\t{}".format("> TotalMassVascular",self.totalMassVascular)
                    self.printOutStrFlux += "\n{:30s}\t{}".format("> TotalMassVascularJunc",self.totalMassVascularJunc)
                    self.printOutStrFlux += "\n{:30s}\t{}".format("TotalMassOut",self.totalMassOut)
                    self.printOutStrFlux += "\n{:30s}\t{}".format("TotalMassIN-TotalMassOut-TotalMassLobule",self.totalMassIn-self.totalMassOut-\
                            (self.totalMassConsumed+self.totalMassTissue+self.totalMassVascular+self.totalMassVascularJunc) )        
                                
                                
                
                
                if not (mcs-self.startOxygenTransferMCS) % 10:
                    self.writeToFile(0,self.simulatedTime)

        

        totalEnd = time.time()
        totalTimeOneStep = totalEnd-totalStart
        
        print "\nMCS=",mcs," cost time=", totalTimeOneStep
        print "Advection module cost time=", advTimeOneStep
        print "Transfer module cost time=", traTimeOneStep
        print "Subcell (SMBL) module cost time=", scTimeOneStep, "\n"
        
        self.updateVarDict()
    
    def advection(self,OffPBPK,changeSetting,pulse,pulseConc,isOcc):
        ### Thought: keep RELATIVE drop of O2 constant for all associated conveyor boxes!

        print "OffPBPK={},changeSetting={},pulse={},pulseConc={}\nisOcc={}".format(OffPBPK,changeSetting,pulse,pulseConc,isOcc)

        totalO2SIN = 0
        for cell in self.cellListByType(self.SIN):
            cellDict=self.getDictionaryAttribute(cell)
            if cell.type == self.SIN and cell.id not in self.cellNoSegID and cellDict["ON"] and "hasCbbList" in cellDict:
                volO2 = 0
                segID = cellDict["segID"]  
                listCbb = cellDict["hasCbbList"]                       # cbb ranks belonging to this cell
                conveyor = self.VesSeg[segID]["conveyor"]
                for cbbID in listCbb:
                    if cbbID < len(conveyor):
                        volO2 += conveyor[cbbID][self.cListRankO2]
                                                                
                cellDict["volO2"] = volO2                
                totalO2SIN += volO2
#         print "\n\n*** Total O2SIN before advection is : {}\n\n".format(totalO2SIN)
        
        ## calculate the totalMassIn for oxygen to maintain a proper oxygen tension
        if changeSetting:
            self.sourceGlobal["volO2"] = 1E-100
            self.sourceGlobal["mAPAP"] = 1E-100
            self.sourceGlobal["mAPAPG"] = 1.E-100
            self.sourceGlobal["mAPAPS"] = 1.E-100
            cntInflowPath = 0
            for i in range(self.nNode):
                if i in self.inlet:
                    for j in range(self.nNode):
                        segID = self.checkSegID[i,j]
                        segDict = self.VesSeg[segID]
                        cellList = self.cellListOnSeg[segID]
                        cell=self.attemptFetchingCellById(cellList[0]) # IMPORTANT: reverse flow not considered for now 012716...
                        cellDict=self.getDictionaryAttribute(cell)
                        volToVis = cellDict['segSinCellSize']*self.Dia[i][j]**2 *pi/4 * ParaDict['vox2ml']  
                        numCbb = len(cellDict["hasCbbList"])
                        vol = volToVis / numCbb
                        
#                         vol_old = self.sizeBlockEqual*self.Dia[i][j]**2 *pi/4 * ParaDict['vox2ml']
#                         vol = self.v[i][j]*self.dt/ParaDict["px2um"]*self.Dia[i][j]**2 *pi/4 * ParaDict['vox2ml']
                        
                        self.sourceGlobal["volO2"] += vol*self.P2C(ParaDict["O2inmmHg"],self.Hemat[i,j])
                        if OffPBPK and pulse:
                            self.sourceGlobal["mAPAP"] += vol*pulseConc   * 151 * 1E-6      ## ml * umol/mL * g/mol * mol/umol
                            if vol :
                                cntInflowPath += 1
            print "total inflow paths: ",cntInflowPath
            print "total inflow mass: ",self.sourceGlobal["mAPAP"]
#         exit(10)


        self.cntBranch = {}
        self.cntInlet = 0
        for k in range(self.nNode):
            self.cntBranch[k] = 0
            
        massO2IncreaseInConveyor = 0    
        massO2InConveyorOLD = 0    
        massO2InConveyor = 0
            
        for i in range(self.nNode):
            self.storageTemp = np.zeros(  len(self.compoundList)  )        # check if stored mass all goes to downstream segments
            
            ### inlet << self.sourceGlobal is the quantity of compound sent in per unit advection time step
            if i in self.inlet and not self.storage[i][self.cListRankO2]:
                
                ## oxygen: get volO2 from sourceGlobal // constant PO2 at PT, so self.sourceGlobal["volO2"] not changing!!
                self.storage[i][self.cListRankO2] = self.sourceGlobal["volO2"] * self.massFracInlet[i] 
                self.totalMassIn[self.cListRankO2] += self.storage[i][self.cListRankO2]
                
                ## notice the self.AdvectionPerTransfer in the following calculations ... note that when PBPK module is turned on, it might be not needed!!!
                ## apap: get mAPAP from sourceGlobal // 
                self.storage[i][self.cListRankAPAP] = (self.sourceGlobal["mAPAP"]/float(self.AdvectionPerTransfer*self.TransferPerMCS)) * self.massFracInlet[i]
                self.totalMassIn[self.cListRankAPAP] += self.storage[i][self.cListRankAPAP]
                ## apapg: get mAPAPG from sourceGlobal // 
                self.storage[i][self.cListRankAPAPG] = (self.sourceGlobal["mAPAPG"]/float(self.AdvectionPerTransfer*self.TransferPerMCS)) * self.massFracInlet[i]
                self.totalMassIn[self.cListRankAPAPG] += self.storage[i][self.cListRankAPAPG]
                ## apaps: get mAPAPS from sourceGlobal // 
                self.storage[i][self.cListRankAPAPS] = (self.sourceGlobal["mAPAPS"]/float(self.AdvectionPerTransfer*self.TransferPerMCS)) * self.massFracInlet[i]
                self.totalMassIn[self.cListRankAPAPS] += self.storage[i][self.cListRankAPAPS]
                
                self.cntInlet += 1
            
            
            for j in range(self.nNode):
                if self.v[i,j] > 0 and self.dF[i,j] > self.thrTurnOffVessel\
                and (not isOcc or (isOcc and self.Adj[i,j] and not self.segOccFlag[i,j])):
                    segID = self.checkSegID[i,j]
                    segDict = self.VesSeg[segID]        # has to refresh later!
#                     print segID,segDict
                                      
                    ### otherwise it's non-inlet and non-outlet nodes
                    ## update local source
                    if not self.storageTemp[self.cListRankO2]: 
                        self.storageTemp[self.cListRankO2] = self.storage[i][self.cListRankO2]
#                     if not self.storageTemp[self.cListRankAPAP]: 
#                         self.storageTemp[self.cListRankAPAP] = self.storage[i][self.cListRankAPAP]
#                     if not self.storageTemp[self.cListRankAPAPG]: 
#                         self.storageTemp[self.cListRankAPAPG] = self.storage[i][self.cListRankAPAPG]
#                     if not self.storageTemp[self.cListRankAPAPS]: 
#                         self.storageTemp[self.cListRankAPAPS] = self.storage[i][self.cListRankAPAPS]
                    
                    segDict['source'][self.cListRankO2] =  self.storage[i][self.cListRankO2]*segDict['massFrac']
                    self.storageTemp[self.cListRankO2] -= segDict['source'][self.cListRankO2] 
                    
                    segDict['source'][self.cListRankAPAP] =  self.storage[i][self.cListRankAPAP]*segDict['massFrac']
#                     self.storageTemp[self.cListRankAPAP] -= segDict['source'][self.cListRankAPAP] 
                    
                    segDict['source'][self.cListRankAPAPG] =  self.storage[i][self.cListRankAPAPG]*segDict['massFrac']
#                     self.storageTemp[self.cListRankAPAPG] -= segDict['source'][self.cListRankAPAPG]
                    
                    segDict['source'][self.cListRankAPAPS] =  self.storage[i][self.cListRankAPAPS]*segDict['massFrac']
#                     self.storageTemp[self.cListRankAPAPS] -= segDict['source'][self.cListRankAPAPS]
                    
                    self.cntBranch[i] += 1
                    
                    if self.cntBranch[i] == self.totalBranch[i]:
                        if abs(self.storageTemp[self.cListRankO2])>1E6:
                            print self.storageTemp[self.cListRankO2]
                            print "ERROR: storage should be cleaned at this time! "
                            exit(325)
#                         if abs(self.storageTemp[self.cListRankAPAP])>1E6:
#                             print self.storageTemp[self.cListRankAPAP]
#                             print "ERROR: storage should be cleaned at this time! "
#                             exit(326)
#                         if abs(self.storageTemp[self.cListRankAPAPG])>1E6:
#                             print self.storageTemp[self.cListRankAPAPG]
#                             print "ERROR: storage should be cleaned at this time! "
#                             exit(327)
#                         if abs(self.storageTemp[self.cListRankAPAPS])>1E6:
#                             print self.storageTemp[self.cListRankAPAPS]
#                             print "ERROR: storage should be cleaned at this time! "
#                             exit(328)
                        
                    ## update conveyor
                    conveyorOLD = segDict["conveyor"]
                    n0, n1 = conveyorOLD.shape
                    conveyorTemp = np.insert(conveyorOLD,0,segDict['source'])         # segDict['source'] should be a list of compounds
                    conveyorTemp = conveyorTemp.reshape(n0+1,n1)                               ## important!
                    
                    segDict['collector'] = conveyorTemp[-1]                           # segDict['collector'] should be a list of compounds
                    
                    conveyor = np.delete(conveyorTemp,-1,axis=0)
                    conveyor = conveyor.reshape(n0,n1)
                    
                    for cbbID in range(len(conveyor)):
                        massO2InConveyorOLD += conveyorOLD[cbbID][self.cListRankO2]
                        massO2InConveyor += conveyor[cbbID][self.cListRankO2]
                        massO2IncreaseInConveyor += conveyor[cbbID][self.cListRankO2] - conveyorOLD[cbbID][self.cListRankO2]
                    
                    
#                     if conveyorOLD[0][0]:
#                         print conveyorOLD                                     ## important!
#                         print conveyor,"\n"
                    segDict["conveyor"] = conveyor
                    if conveyor.shape[0] != segDict['nCbbOnSeg']:
                        print "ERROR: conveyor should have constant length equal to number of cbb! "
                        exit(346)
                        
                    ## update local collector
                    self.storage[j][self.cListRankO2] += segDict['collector'][self.cListRankO2]
                    self.storage[j][self.cListRankAPAP] += segDict['collector'][self.cListRankAPAP]
    
                    self.storage[j][self.cListRankAPAPG] += segDict['collector'][self.cListRankAPAPG]
                    self.storage[j][self.cListRankAPAPS] += segDict['collector'][self.cListRankAPAPS]
                    
                    ## refresh the VesSeg dict
                    for keys in segDict:
                        self.VesSeg[segID][keys] = segDict[keys]
            
            if i not in self.outlet:
                self.storage[i][self.cListRankO2] = 0
                self.storage[i][self.cListRankAPAP] = 0
                self.storage[i][self.cListRankAPAPG] = 0
                self.storage[i][self.cListRankAPAPS] = 0
        
        print "Mass increase of O2 in all conveyors: {}".format(massO2IncreaseInConveyor)
        print "Mass of O2 in OLD conveyors: {}".format(massO2InConveyorOLD)
        print "Mass of O2 in NEW conveyors: {}".format(massO2InConveyor)
        
        
        ### outlet >> self.collectorGlobal is the quantity of compound sent out per unit advection time step
        for j in self.outlet:
            
            ## oxygen: put volO2 into collectorGlobal
            self.collectorGlobal["volO2"] += self.storage[j][self.cListRankO2]
            self.totalMassOut[self.cListRankO2] = self.collectorGlobal["volO2"]
            self.storage[j][self.cListRankO2] = 0
            
            ## apap: put mAPAP into collectorGlobal
            self.collectorGlobal["mAPAP"] += self.storage[j][self.cListRankAPAP]
            self.totalMassOut[self.cListRankAPAP] = self.collectorGlobal["mAPAP"]
            self.storage[j][self.cListRankAPAP] = 0
            
            ## apapG: put mAPAPG into collectorGlobal
            self.collectorGlobal["mAPAPG"] += self.storage[j][self.cListRankAPAPG]
            self.totalMassOut[self.cListRankAPAPG] = self.collectorGlobal["mAPAPG"]
            self.storage[j][self.cListRankAPAPG] = 0
            
            ## apapS: put mAPAPS into collectorGlobal
            self.collectorGlobal["mAPAPS"] += self.storage[j][self.cListRankAPAPS]
            self.totalMassOut[self.cListRankAPAPS] = self.collectorGlobal["mAPAPS"]
            self.storage[j][self.cListRankAPAPS] = 0
        
        ## update cell.dict compound values 
        totalO2SIN = 0 ; totalO2SIN2 = 0
        totalCbbCnt = 0; totalCbbCnt2 = 0
        totalSegList = []; totalSegList2 = []
        
        for cell in self.cellListByType(self.SIN,self.HEP):
            cellDict=self.getDictionaryAttribute(cell)
            if "volO2" not in cellDict:
                cellDict["volO2"] = 1E-100
                if cell.type in [self.HEP]:
                    cellDict["volO2"] = 12.0 * float(cell.volume * ParaDict["vox2ml"]) * ParaDict["alpha"]
            if "mAPAP" not in cellDict:
                cellDict["mAPAP"] = 1E-100
            if "mAPAPG" not in cellDict:
                cellDict["mAPAPG"] = 1E-100
#                 if cell.type in [self.HEP]:
#                     cell.dict["mAPAPG"] = 2.E-14
            if "mAPAPS" not in cellDict:
                cellDict["mAPAPS"] = 1E-100
#                 if cell.type in [self.HEP]:
#                     cell.dict["mAPAPS"] = 1.E-14
            
            if cell.type == self.SIN and cell.id not in self.cellNoSegID and cellDict["ON"] and "hasCbbList" in cellDict:
#                 volO2 = 1E-100; mAPAP = 1E-100; mAPAPG = 1E-100; mAPAPS = 1E-100
                volO2 = 0; mAPAP = 0; mAPAPG = 0; mAPAPS = 0
                segID = cellDict["segID"]
                if segID not in totalSegList:
                   totalSegList.append(segID) 
#                 if segID not in locatedNumCbb:
#                     locatedNumCbb[segID] = 0
                listCbb = cellDict["hasCbbList"]                       # cbb ranks belonging to this cell
                conveyor = self.VesSeg[segID]["conveyor"] 
#                 if segID in [45,55,65]:
#                     print segID
#                     print listCbb
                # check if all cbbs on the seg get counted 
                ## add chemAmount in all ASSOCIATED cbb to cell
                for cbbID in listCbb:
                    if cbbID < len(conveyor):
#                         locatedNumCbb[segID] += 1
                        volO2 += conveyor[cbbID][self.cListRankO2]
                        mAPAP += conveyor[cbbID][self.cListRankAPAP]
                        mAPAPG += conveyor[cbbID][self.cListRankAPAPG]
                        mAPAPS += conveyor[cbbID][self.cListRankAPAPS]
                        
                        totalCbbCnt += 1
                        
#                         if segID in [45,55,65]:
#                             print " ", cbbID, cell.id
                        
                    else:
                        print "# of cbbs inconsistent!"
                        print '...nonexistent cbbID: ', cbbID, ' in segment ', segID
                        exit(785)
                                        
                cellDict["volO2"] = volO2
                cellDict["mAPAP"] = mAPAP
                cellDict["mAPAPG"] = mAPAPG
                cellDict["mAPAPS"] = mAPAPS
                
                totalO2SIN += volO2
#                 totalAPAPSIN += mAPAP

#         print "\n\n*** Total O2SIN after advection is : {}\n ... with totalCbbCnt = {} & \
#         totalSegCnt = {}".format(totalO2SIN,totalCbbCnt,len(totalSegList))
        
        for i in range(len(self.v)):
            for j in range(len(self.v)):
                if self.v[i,j] > 0 and self.dF[i,j] > self.thrTurnOffVessel \
                and (not isOcc or (isOcc and self.Adj[i,j] and not self.segOccFlag[i,j])):
                    segID = self.checkSegID[i,j]
                    if segID not in totalSegList2:
                        totalSegList2.append(segID)
                    conveyor = self.VesSeg[segID]["conveyor"]
                    for cbbID in range(len(conveyor)):
                        totalO2SIN2 += conveyor[cbbID][self.cListRankO2]
                        totalCbbCnt2 += 1
                
    
    def randomIDs(self,cellTypeList,flag):
        listIDs = []
        for cell in self.cellList:
            if cell.type in cellTypeList:
                listIDs.append(cell.id)
        if flag:
            shuffle(listIDs)
        return listIDs
    
    def consumeOxygen(self,dtConsume,cellID,flag):
        ## consume oxygen
        cell=self.attemptFetchingCellById(cellID)
        cellDict=self.getDictionaryAttribute(cell)
        MetabRate = 0
        
        PO2 = cellDict["volO2"] / float(cell.volume * ParaDict["vox2ml"]) / ParaDict["alpha"]
        
        if PO2 > ParaDict["Pcr"]:
        
            if flag == 'MM':
                ## Michaelis-Menton kinetics for oxygen consumption
                MetabRate = ParaDict['M0']*PO2 / (PO2+ParaDict['P0'])
                
            if flag == 'C':
                MetabRate = ParaDict['M0'] * 0.5
            
        consumed = MetabRate * cell.volume*ParaDict["vox2ml"] * dtConsume
                            
        return consumed    
    

    def transfer(self,dtTransfer,scaleOxygen,changeSetting):
        ## attention: SIN cell has "volO2" only after at least one iteration of visualize!
        for cell in self.cellListByType(self.SIN, self.HEP):
            cellDict=self.getDictionaryAttribute(cell)
            for compound in self.compoundList:
                if compound not in cellDict:
                    cellDict[compound] = 0
                if compound+"_temp" not in cellDict:
                    cellDict[compound+"_temp"] = 0
                
                cellDict[compound+"_temp"] = cellDict[compound]
                
            # in Retina code, there is a condition about vessel "OFF"
            TurnedOn = 0
            if cell.type == self.SIN and not cellDict["ON"] and TurnedOn:
                vesVol = cellDict["segSinCellSize"]*cellDict["dBeforeOff"]**2 *pi/4 * ParaDict["vox2ml"]
                vesCO2 = cellDict["volO2"] / vesVol
                vesHd = cellDict["hematBeforeOff"]
                vesPO2 = self.C2P( vesCO2, vesHd)
                if vesPO2 > ParaDict["Pcr"]:
                    vesPO2new = ParaDict["Pcr"]*0.8
                    cellDict["volO2"] = vesVol * self.P2C(ParaDict["Pcr"], vesHd)

        
        randomListID = self.randomIDs([self.SIN,self.HEP],1)
        
        for cellID in randomListID:
            cell=self.attemptFetchingCellById(cellID)
            cellDict=self.getDictionaryAttribute(cell)
            if cell.volume:
                if cell.type != self.SIN:
                    ## O2
                    transferPO2_src = cellDict["volO2"] / float(cell.volume * ParaDict["vox2ml"]) /ParaDict["alpha"]     # mmHg
                    ## APAP
                    transferConcAPAP_src = cellDict["mAPAP"] / float(cell.volume * ParaDict["vox2ml"]) /151.*1E6        # mmol
                    ## APAPG & APAPS -- not needed in calculation
#                     transferConcAPAPG_src = cell.dict["mAPAPG"] / float(cell.volume * ParaDict["vox2ml"]) /327.*1E6        # mmol
#                     transferConcAPAPS_src = cell.dict["mAPAPS"] / float(cell.volume * ParaDict["vox2ml"]) /231.*1E6        # mmol
                    
                if cell.type == self.SIN:
                    fracSecretedO2 = 0; fracSecretedAPAP = 0; fracSecretedAPAPG = 0; fracSecretedAPAPS = 0
                    ## O2 -- "ON" = 1 or 0
                    vesHd = cellDict["hemat"]
                    if cellDict["ON"]:
                        segID = cellDict["segID"]
                        i = self.VesSeg[segID]["start"]; j = self.VesSeg[segID]["end"]
                        vesVol = cellDict["segSinCellSize"]*self.Dia[i][j]**2 *pi/4 * ParaDict["vox2ml"]
                        vesCO2 = cellDict["volO2"] / vesVol
                        vesPO2 = self.C2P( vesCO2, vesHd)
                        transferPO2_src =  vesPO2  
                    if not cellDict["ON"]:          ### Because I set a very small diameter for "ON"=0 vessel, I can't use the same way for its transfer      -- 02-20-15
                        vesCO2Wrong = cellDict["volO2"] / float(cell.volume * ParaDict["vox2ml"]) ## this under-calculate the diameter, which makes concentration very big!
                        vesVol = cellDict["segSinCellSize"]*cellDict["dBeforeOff"]**2 *pi/4 * ParaDict["vox2ml"]
                        vesCO2 = cellDict["volO2"] / vesVol
                        vesHd = cellDict["hematBeforeOff"]         
                        transferPO2_src = self.C2P( vesCO2, vesHd)
                
                    ## APAP -- no RBC-plasma partion yet
                    transferConcAPAP_src = cellDict["mAPAP"] / float(vesVol) /151.*1E6        # umol / mL
                                        
                
                for neighbor , commonSurfaceArea in self.getCellNeighborDataList(cell):                
                    if neighbor and neighbor.volume and neighbor.type in [self.SIN, self.HEP] and commonSurfaceArea:
                        nbDict=self.getDictionaryAttribute(neighbor)

                        vec=self.distanceBetweenCells(cell,neighbor) * ParaDict["px2um"] * 1E-4
                        ## O2
                        transferPO2_tgt = nbDict["volO2"] / float(neighbor.volume * ParaDict["vox2ml"]) /ParaDict["alpha"] 
                        ## APAP
                        transferConcAPAP_tgt = nbDict["mAPAP"] / float(neighbor.volume * ParaDict["vox2ml"]) /151.*1E6        # umol / mL
                        ## APAPG and APAPS
                        transferMassAPAPG_tgt = nbDict["mAPAPG"]         # g    
                        transferMassAPAPS_tgt = nbDict["mAPAPS"]         # g
                        
                        if cell.type == self.SIN:
                            if 0 and neighbor.type == self.SIN \
                            and cellDict["volO2"] and nbDict["volO2"] \
                            and "hasCbbList" in cellDict and "hasCbbList" in nbDict:
                                fracSecretedO2_tgt = 0; 
#                                 fracSecretedAPAP_tgt = 0; fracSecretedAPAPG_tgt = 0; fracSecretedAPAPS_tgt = 0
                                
                                if nbDict["ON"]:
                                    segID = nbDict["segID"]
                                    i = self.VesSeg[segID]["start"]; j = self.VesSeg[segID]["end"]
                                    vesVol = nbDict["segSinCellSize"]*self.Dia[i][j]**2 *pi/4 * ParaDict["vox2ml"]
                                    vesCO2 = nbDict["volO2"] / vesVol
                                    transferPO2_tgt = self.C2P( vesCO2, vesHd)
                                if not nbDict["ON"]:          ### Because I set a very small diameter for "ON"=0 vessel, I can't use the same way for its transfer      -- 02-20-15
                                    vesVol = nbDict["segSinCellSize"]*nbDict["dBeforeOff"]**2 *pi/4 * ParaDict["vox2ml"]
                                    vesCO2 = nbDict["volO2"] / vesVol
                                    vesHd = nbDict["hematBeforeOff"]         
                                    transferPO2_tgt = self.C2P( vesCO2, vesHd)
                                
                                ## O2  
                                transfer = scaleOxygen * (transferPO2_src - transferPO2_tgt) * ParaDict["Kpl"] \
                                            *(commonSurfaceArea * ParaDict["px2um"]**2 * 1E-8) / vec * dtTransfer      
                                actualTransfer = 0
                                if transfer > 0: actualTransfer = transfer
                                if (cellDict["volO2_temp"] - actualTransfer) >0 and (nbDict["volO2_temp"] + actualTransfer) > 0 :
                                    cellDict["volO2_temp"] -= actualTransfer 
                                    nbDict["volO2_temp"] += actualTransfer
#                                     print neighbor.type, neighbor.dict["volO2_temp"]
                                    fracSecretedO2 += actualTransfer / cellDict["volO2"]    
                                    fracSecretedO2_tgt -= actualTransfer / nbDict["volO2"]
                                        
                                ## APAP
                                
                                ## APAPG & APAPS
                                
                                
                                if neighbor.dict["ON"]  and "hasCbbList" in neighbor.dict:
                                    listCbb = neighbor.dict["hasCbbList"]
                                    conveyor = self.VesSeg[segID]["conveyor"]
                        
                                    ## subtract secreted amount from 
                                    for cbbID in listCbb:
                                        if cbbID < len(conveyor):
                                            ## O2
                                            cbbSecretedO2_tgt = conveyor[cbbID][self.cListRankO2]*fracSecretedO2_tgt
                                            conveyor[cbbID][self.cListRankO2]-=cbbSecretedO2_tgt
                                            ## APAP
#                                             cbbSecretedAPAP_tgt = conveyor[cbbID][self.cListRankAPAP]*fracSecretedAPAP_tgt
#                                             conveyor[cbbID][self.cListRankAPAP]-=cbbSecretedAPAP_tgt
                                            ## APAPG and APAPS
#                                             cbbSecretedAPAPG_tgt = conveyor[cbbID][self.cListRankAPAPG]*fracSecretedAPAPG_tgt
#                                             conveyor[cbbID][self.cListRankAPAPG]-=cbbSecretedAPAPG_tgt
#                                             cbbSecretedAPAPS_tgt = conveyor[cbbID][self.cListRankAPAPS]*fracSecretedAPAPS_tgt
#                                             conveyor[cbbID][self.cListRankAPAPS]-=cbbSecretedAPAPS_tgt
                                        elif cbbID >= len(conveyor):
                                            print "# of conveyor boxes inconsistent!"
                                            print '...nonexistent boxID: ', cbbID, ' in segment ', segID
                                    self.VesSeg[segID]["conveyor"] = conveyor
                            
                            
                            if neighbor.type != self.SIN: 
                                ## O2
                                transfer = scaleOxygen * (transferPO2_src - transferPO2_tgt) * ParaDict["Kpl"] \
                                            *(commonSurfaceArea * ParaDict["px2um"]**2 * 1E-8) / vec * dtTransfer      
                                actualTransfer = 0
                                if transfer > 0: actualTransfer = transfer
                                if (cellDict["volO2_temp"] - actualTransfer) >0 and (nbDict["volO2_temp"] + actualTransfer) > 0 :
                                    cellDict["volO2_temp"] -= actualTransfer 
                                    nbDict["volO2_temp"] += actualTransfer
#                                     print neighbor.type, neighbor.dict["volO2_temp"]
                                    if cellDict["volO2"]:    
                                        fracSecretedO2 += actualTransfer / cellDict["volO2"]
                                
                                ## APAP
                                if cellDict["mAPAP"]:
                                    actualTransferAPAP = 0
                                    transferPassiveAPAP =  (transferConcAPAP_src - transferConcAPAP_tgt) * ParaDict["DplAPAP"] \
                                                            *(commonSurfaceArea * ParaDict["px2um"]**2 * 1E-8) / vec * dtTransfer           # umol
                                    transferActiveAPAP = ParaDict["VmaxAtAPAP"] * transferConcAPAP_src \
                                                        / (transferConcAPAP_src + ParaDict["KmAtAPAP"]) * vesVol * dtTransfer               # umol
    #                                 transferPassiveAPAP = 0
    #                                     transferActiveAPAP = 0
                                    
                                    actualTransferAPAP = (transferPassiveAPAP + transferActiveAPAP) * 151 * 1E-6            # g
                                    
                                    if (cellDict["mAPAP_temp"] - actualTransferAPAP) >0 and (nbDict["mAPAP_temp"] + actualTransferAPAP) > 0 :
                                        cellDict["mAPAP_temp"] -= actualTransferAPAP 
                                        nbDict["mAPAP_temp"] += actualTransferAPAP
                                        if cellDict["mAPAP"]:       
                                            fracSecretedAPAP += actualTransferAPAP / cellDict["mAPAP"]
                                            
                                ## APAPG & APAPS
                                if cellDict["mAPAPG"]:
                                    transferActiveAPAPG = - ParaDict["KAtAPAPG"] * transferMassAPAPG_tgt * dtTransfer               # g
                                    if (cellDict["mAPAPG_temp"] - transferActiveAPAPG) >0 and (nbDict["mAPAPG_temp"] + transferActiveAPAPG) > 0 :
                                        cellDict["mAPAPG_temp"] -= transferActiveAPAPG 
                                        nbDict["mAPAPG_temp"] += transferActiveAPAPG
                                        if cellDict["mAPAPG"]:       
                                            fracSecretedAPAPG += transferActiveAPAPG / cellDict["mAPAPG"]
                                if cellDict["mAPAPS"]:
                                    transferActiveAPAPS = - ParaDict["KAtAPAPS"] * transferMassAPAPS_tgt * dtTransfer               # g
                                    if (cellDict["mAPAPS_temp"] - transferActiveAPAPS) >0 and (nbDict["mAPAPS_temp"] + transferActiveAPAPS) > 0 :
                                        cellDict["mAPAPS_temp"] -= transferActiveAPAPS 
                                        nbDict["mAPAPS_temp"] += transferActiveAPAPS
                                        if cellDict["mAPAPS"]:       
                                            fracSecretedAPAPS += transferActiveAPAPS / cellDict["mAPAPS"]
                                    
                        ## have to change this when modeling APAP and APAPG/APAPS
                        elif cell.type in [self.HEP] and neighbor.type in [self.HEP]:
                            ## O2                           
                            actualTransfer = 0
                            transfer = scaleOxygen * (transferPO2_src - transferPO2_tgt) * ParaDict["Kt"] *(commonSurfaceArea * ParaDict["px2um"]**2 * 1E-8) / vec * dtTransfer
                            if transfer > 0: actualTransfer = transfer
                            if (cellDict["volO2_temp"] - actualTransfer) > nbDict["volO2"] and cellDict["volO2"] > (nbDict["volO2_temp"] + actualTransfer) > 0:    
                                cellDict["volO2_temp"] -= actualTransfer
                                nbDict["volO2_temp"] += actualTransfer
                            ## APAP
                            actualTransferAPAP = 0
                            transferPassiveAPAP =  (transferConcAPAP_src - transferConcAPAP_tgt) * ParaDict["DtAPAP"] \
                                                        *(commonSurfaceArea * ParaDict["px2um"]**2 * 1E-8) / vec * dtTransfer   # micro mole
                            if transferPassiveAPAP > 0: 
                                actualTransferAPAP = transferPassiveAPAP * 151 * 1E-6            # g
                            if (cellDict["mAPAP_temp"] - actualTransferAPAP) >0 and (nbDict["mAPAP_temp"] + actualTransferAPAP) > 0 :
                                cellDict["mAPAP_temp"] -= actualTransferAPAP 
                                nbDict["mAPAP_temp"] += actualTransferAPAP
                            
                            ## APAPG & APAPS
                            # ?? is there transfer between HEPs


            ### Important: have to update the compartmentInfo for conveyor model!
            ### Thought: keep RELATIVE drop of O2 constant for all associated conveyor boxes!
            if cell.type == self.SIN and cellDict["ON"] and "hasCbbList" in cellDict:               
                segID = cellDict["segID"]
                listCbb = cellDict["hasCbbList"]
                conveyor = self.VesSeg[segID]["conveyor"]
    
                ## subtract secreted amount from 
                for cbbID in listCbb:
                    if cbbID < len(conveyor):
                        ## O2
                        cbbSecretedO2 = conveyor[cbbID][self.cListRankO2]*fracSecretedO2
                        conveyor[cbbID][self.cListRankO2]-=cbbSecretedO2
                        ## APAP
                        cbbSecretedAPAP = conveyor[cbbID][self.cListRankAPAP]*fracSecretedAPAP
                        conveyor[cbbID][self.cListRankAPAP]-=cbbSecretedAPAP
                        ## APAPG and APAPS
                        cbbSecretedAPAPG = conveyor[cbbID][self.cListRankAPAPG]*fracSecretedAPAPG
                        conveyor[cbbID][self.cListRankAPAPG]-=cbbSecretedAPAPG
                        cbbSecretedAPAPS = conveyor[cbbID][self.cListRankAPAPS]*fracSecretedAPAPS
                        conveyor[cbbID][self.cListRankAPAPS]-=cbbSecretedAPAPS
                        
                    elif cbbID >= len(conveyor):
                        print "# of conveyor boxes inconsistent!"
                        print '...nonexistent boxID: ', cbbID, ' in segment ', segID
                
                self.VesSeg[segID]["conveyor"] = conveyor
                
        ## use the 'xO2_temp' storage to update the 'xO2'    -- 01-28-15
        for cell in self.cellListByType(self.SIN,self.HEP):
            cellDict=self.getDictionaryAttribute(cell)
            # consumption of oxygen
            if cell.type in [self.HEP]:
                consumedO2 = self.consumeOxygen(dtTransfer,cell.id,'MM') * scaleOxygen
                if  cellDict["volO2_temp"] - consumedO2 > 0:
                    cellDict["volO2_temp"] -= consumedO2
                    self.totalMassConsumed[self.cListRankO2] += consumedO2
            if cellDict["volO2_temp"] < 0:
                print cell.id,cell.type,cellDict["volO2_temp"]
                exit(124)
            
            for compound in self.compoundList:
                cellDict[compound] = cellDict[compound+"_temp"]
                        
    
    def subcell(self):
        
        ## update compound concentrations using dictionary values AFTER simulation of fluxes
        
        for cell in self.cellListByType(self.HEP):
            cellDict=self.getDictionaryAttribute(cell)
            for compound in ["cGSH","cNAPQI","cNAPQIGSH"]:
                if compound not in cellDict:
                    cellDict[compound] = 1E-100
            
#                 state=self.getSBMLState(_modelName='SUBCELL_APAP',_cell=cell) # returns dictionary of values
            state={}        # is this the same as previous line?
            state['APAP']=cellDict["mAPAP"] / float(cell.volume * ParaDict["vox2ml"])     /151.*1E6   # g/mL -> umol / ml (mmol/L)
            self.totalMassConsumed[self.cListRankAPAP] += cellDict["mAPAP"]
            state['APAPconj_Glu']=cellDict["mAPAPG"] / float(cell.volume * ParaDict["vox2ml"])     /327.*1E6   # g/mL -> umol / ml (mmol/L)
#             self.totalMassConsumed[self.cListRankAPAPG] -= cell.dict["mAPAPG"]
            state['APAPconj_Sul']=cellDict["mAPAPS"] / float(cell.volume * ParaDict["vox2ml"])     /231.*1E6   # g/mL -> umol / ml (mmol/L)
#             self.totalMassConsumed[self.cListRankAPAPS] -= cell.dict["mAPAPS"]
            
            
            self.setSBMLState(_modelName='SUBCELL_APAP',_cell=cell,_state=state)
        
        ## timestep the SBML model
        self.timestepSBML()                 # Can I put another timestepSBML in the PBPK class ?
            
    
        ## update dictionary values AFTER simulation of SBML model
        
        for cell in self.cellListByType(self.HEP):
            cellDict=self.getDictionaryAttribute(cell)
            state=self.getSBMLState(_modelName='SUBCELL_APAP',_cell=cell) # returns dictionary of values
            cellDict["mAPAP"] = state['APAP'] * float(cell.volume * ParaDict["vox2ml"])     *151./1E6
            self.totalMassConsumed[self.cListRankAPAP] -= cellDict["mAPAP"]
            cellDict["mAPAPG"] = state['APAPconj_Glu'] * float(cell.volume * ParaDict["vox2ml"])     *327./1E6
#             self.totalMassConsumed[self.cListRankAPAPG] += cell.dict["mAPAPG"]
            cellDict["mAPAPS"] = state['APAPconj_Sul'] * float(cell.volume * ParaDict["vox2ml"])     *231./1E6
#             self.totalMassConsumed[self.cListRankAPAPS] += cell.dict["mAPAPS"]
            
            cellDict["cGSH"] = state["GSH"]
            cellDict["cNAPQI"] = state["NAPQI"]
            cellDict["cNAPQIGSH"] = state["NAPQIGSH"]
            
        ## some printing lines
        
    
    def visualize(self):
        sumConveyor = np.zeros(  len(self.compoundList)  )
        for cell in self.cellList:
            cellDict=self.getDictionaryAttribute(cell)
            if cell.type == self.SIN and cell.id not in self.cellNoSegID:
                
                if cell.volume:
                    # update field colormap
                    if cellDict["ON"]:
                        segID = cellDict["segID"]  
                        i = self.VesSeg[segID]['start']
                        j = self.VesSeg[segID]['end']
                        volToVis = cellDict['segSinCellSize']*self.Dia[i][j]**2 *pi/4 * ParaDict['vox2ml']
                    else:
                        volToVis = cellDict['segSinCellSize']*cellDict['dBeforeOff']**2 *pi/4 * ParaDict['vox2ml']
                                
                    concO2 = cellDict["volO2"]/volToVis
                    self.cellPO2[cell] = self.C2P(concO2, cellDict['hemat'])
                    
#                     if not cell.dict["ON"]:
#                         print "Check problems ...volToVis, cell mAPAP : ",volToVis, cell.dict["mAPAP"]
                    concAPAP = cellDict["mAPAP"]/volToVis  /151.*1E6    # g/mL -> umol / ml (mmol)
#                     if not cell.dict["ON"]:
#                         print "       ...concAPAP : ",concAPAP
                    self.cellAPAP[cell] = concAPAP 
                    
                    ## APAPG and APAPS
                    concAPAPG = cellDict["mAPAPG"]/volToVis  /327.*1E6    # g/mL -> umol / ml (mmol)
                    self.cellAPAPG[cell] = concAPAPG 
                    concAPAPS = cellDict["mAPAPS"]/volToVis  /231.*1E6    # g/mL -> umol / ml (mmol)
                    self.cellAPAPS[cell] = concAPAPS 
                
            if cell.type in [self.HEP]:
                
                concO2 = cellDict["volO2"] / float(cell.volume * ParaDict["vox2ml"])
                self.cellPO2[cell] = concO2 / ParaDict["alpha"]
                
                concAPAP = cellDict["mAPAP"] / float(cell.volume * ParaDict["vox2ml"])     /151.*1E6   # g/mL -> umol / ml (mmol)
                self.cellAPAP[cell] = concAPAP 
                
                ## APAPG & APAPS
                concAPAPG = cellDict["mAPAPG"] / float(cell.volume * ParaDict["vox2ml"])     /327.*1E6   # g/mL -> umol / ml (mmol)
                self.cellAPAPG[cell] = concAPAPG 
                concAPAPS = cellDict["mAPAPS"] / float(cell.volume * ParaDict["vox2ml"])     /231.*1E6   # g/mL -> umol / ml (mmol)
                self.cellAPAPS[cell] = concAPAPS 
                
                ## GSH , NAPQI, NAPQIGSH
                if "cGSH" in cellDict:
                    self.cellGSH[cell] = cellDict["cGSH"]
                    self.cellNAPQI[cell] = cellDict["cNAPQI"]
                    self.cellNAPQIGSH[cell] = cellDict["cNAPQIGSH"]
    
            
            
            # update self.totalMassTissue and self.totalMassVascular
            for compound in self.compoundList:
                cListRank = np.where(self.compoundList==compound)[0][0]
                if cell.type == self.SIN:
                    self.totalMassVascular[cListRank] += cellDict[compound]
#                     if cListRank == self.cListRankAPAP and cell.dict[compound] > 1E-100:
#                         print "   checking problems ... mAPAP: ", cell.dict[compound]
#                         print "      ... location: ",cell.xCOM/ParaDict["xdim"], cell.yCOM/ParaDict["ydim"], cell.zCOM/ParaDict["zdim"]
#                     self.totalMassVascular[self.cListRankO2] += cell.dict["volO2"]
                if cell.type in [self.HEP]:
                    self.totalMassTissue[cListRank] += cellDict[compound]
        for nID in range(len(self.storage)):
            for compound in self.compoundList:
                cListRank = np.where(self.compoundList==compound)[0][0]
                self.totalMassVascularJunc[cListRank] += self.storage[nID][cListRank]
                
        ## direct sum of conveyor 2D array should give correct values
#         for segID in self.VesSeg:    
#             conveyor = self.VesSeg[segID]["conveyor"]
#             sumConveyor += np.sum(conveyor,axis=0)
            
#         print "**\n",sumConveyor,"\n**\n"
    
    def reInitTransport(self):
        ## change "ON" states of SIN cells 
        print "... Turn off SIN cells from advetion calculation ..."
        self.turnOffSIN()
        
        ## re-initialize the transport module for conveyor
        print "... REinitiate transport conditions ..."
        isOcc = 1
        self.initAdvection(isOcc)        ## this re-creates EMPTY data structures
        
        ## re-calculate conveyor boxes based on new self.v
        print "... REcalculate conveyor boxes ..."
        self.initConveyorBeltBlock(isOcc)
        
        ## re-assign conveyor boxes to cc3d vessel blocks
        print "... REassigning conveyor boxes to VESSEL blocks ... "
        self.mapCB2CC3D(isOcc)
        
        ## re-define transport vessel compartments
        print "... REdefining VesCell ..."
        self.defVesSeg(isOcc)
        
        ## renew the chem amount in new conveyor boxes
        print "... renewing chemical in conveyor boxes ..."
        self.renewChemInCB()
    
    def turnOffSIN(self):
        self.segOccFlag = VarDict["segOccFlag"]
        
        for cell in self.cellListByType(self.SIN):
            cellDict=self.getDictionaryAttribute(cell)
            if cell.id not in self.cellNoSegID:
                segID = cellDict["segID"]
                cellDict["ON"] = 1
                
                i = self.VesSeg[segID]["start"]
                j = self.VesSeg[segID]["end"]
                
                if self.Adj[i,j] and self.segOccFlag[i,j]:
                    cellDict["ON"] = 0
            
    

    def writeToFile(self,initialWrite,time):
        try:                
            fCellApap,cellApap=self.openFileInSimulationOutputDirectory("HEP_Cell_APAP_mM.txt","a")
            fPartitionApap,partitionApap=self.openFileInSimulationOutputDirectory("Lobule_Partition_APAP_g.txt","a")
            fParaDict, parameters=self.openFileInSimulationOutputDirectory("Simulation_Parameters.txt","a")
            fPrintOutFlux, terminalPrintOutFluxClass=self.openFileInSimulationOutputDirectory("Simulation_Output_On_Terminal.txt","a")
#             fCellO2,cellO2=self.openFileInSimulationOutputDirectory("HEP_Cell_O2_mmHg.txt","a")
        except IOError:
            print "Could not open file ", "YOUR FILE NAME"," for writing. "                
            return
        
        cvID = self.outlet.keys()[0]
        xCv, yCv, zCv = self.Loc[cvID]
        
        if initialWrite:
            ## cell level drug and metabolites levels
            cellApapStr = "{:10s}\t{:10s}\t{:10s}\t{:10s}\t{:10s}\t{:10s}\t{:10s}\t{:10s}\t{:10s}\t{:10s}\t{:10s}\t{:10s}\t{:10s}\n"\
                          .format("Time","CellID","Dist2CV(um)","Volume(L)","cAPAP(mmol/L)","cAPAPG","cAPAPS","cGSH","cNAPQI","cNAPQIGSH","xCOM(um)","yCOM","zCOM")
            fCellApap.write(cellApapStr)
            
            ## lobule partition of apap
            partitionApapStr = "{:10s}\t{:10s}\t{:10s}\t{:10s}\t{:10s}\t{:10s}\n"\
                               .format("Time","MassIn(g)","Vascular","Hepatocyte","Transformed","MassOut")
            fPartitionApap.write(partitionApapStr)
            
            ## parameters
            paraStr = ""
            for paraName,paraValue in sorted(ParaDict.items()):
                paraStr += "{:25s}\t{:15s}\n".format(paraName,str(paraValue))
            fParaDict.write(paraStr)
            
            ## terminal printOutStr
            fPrintOutFlux.write(self.printOutStrFlux)
            self.printOutStrFlux = ""
        
        if not initialWrite:
            # write to fCellApap
            for cell in self.cellListByType(self.HEP):
                xc = cell.xCOM; yc = cell.yCOM; zc = cell.zCOM
                vol = cell.volume*(ParaDict["px2um"])**3*1E-18  # unit: L
                dist2cv = sqrt((xc-xCv)**2+(yc-yCv)**2) * ParaDict["px2um"]
                if ParaDict["shapeID"] == 5:
                    dist2cv = (ParaDict["xdim"]-xc)*ParaDict["px2um"] 
                str2write = "{:10.3f}\t{:10d}\t{:10.3f}\t{:10.3e}\t{:10.3e}\t{:10.3e}\t{:10.3e}\t{:10.8e}\t{:10.3e}\t{:10.3e}\t{:10.3f}\t{:10.3f}\t{:10.3f}\n"\
                            .format(time,cell.id,dist2cv,vol,\
                                    self.cellAPAP[cell],self.cellAPAPG[cell],self.cellAPAPS[cell],\
                                    self.cellGSH[cell],self.cellNAPQI[cell],self.cellNAPQIGSH[cell],\
                                    xc,yc,zc)
                fCellApap.write(str2write)
            # write to fPartitionApap
            rA = self.cListRankAPAP
            str2write2 = "{:10.3f}\t{:10.3e}\t{:10.3e}\t{:10.3e}\t{:10.3e}\t{:10.3e}\n"\
                        .format(time,self.totalMassIn[rA],self.totalMassVascular[rA]+self.totalMassVascularJunc[rA],\
                        self.totalMassTissue[rA],self.totalMassConsumed[rA],self.totalMassOut[rA])
            fPartitionApap.write(str2write2)
            
            ## terminal printOutStr
            fPrintOutFlux.write(self.printOutStrFlux)
            self.printOutStrFlux = ""
    
        fCellApap.close()
        fPartitionApap.close()
        fParaDict.close()
        fPrintOutFlux.close()
    
    
    def updateVarDict(self):
        VarDict.update({"startApapTransferMCS":self.startApapTransferMCS,"TransferPerMCS":self.TransferPerMCS,
                        "VesSeg":self.VesSeg,"flagAlterFlow":self.flagAlterFlow})
    
    def finish(self):
        # this function may be called at the end of simulation - used very infrequently though
        return

## This is the class used to initialize the PBPK module
class LIVER_PBPK_Steppable(SteppableBasePy):
    def __init__(self,_simulator,_frequency=1):
        SteppableBasePy.__init__(self,_simulator,_frequency)
        
    def start(self):
        pass

    def step(self,mcs):
        pass
        
    def finish(self):
        # this function may be called at the end of simulation - used very infrequently though
        return


## This is the class used to calculate flow rates
class kirchhoff:
    '''
    this class takes input of
    Adjacency matrix: adj
    Location matrix: l
    Diameter matrix: d
    Hematocrit matrix: Hemat
    Number of nodes scalar: numNode
    Inlet pressure dictionary: inletDict        {NodeID: NodePressure}
    Outlet pressure dictionary: outletDict
    '''
    def __init__(self,adj,l,d,Hemat,numNode,inletDict,outletDict):        
        self.adj = adj
        self.numNode = numNode
        self.Len = l*ParaDict['px2um']; self.Dia = d*ParaDict['px2um']; self.Hemat = Hemat
        self.inlet = inletDict; self.outlet = outletDict        
    
        self.C = []; self.Nb = []
        self.P = np.zeros(self.numNode); self.fP = np.zeros(self.numNode)
        self.I = np.zeros(self.numNode); self.fI = np.zeros(self.numNode)
        self.L = np.zeros((self.numNode,self.numNode)); self.fL = np.zeros((self.numNode,self.numNode))
        self.Cond = np.zeros((self.numNode,self.numNode))
        
        self.px2um = ParaDict['px2um']
        
        self.Pin = {}; self.Pout = {}
        ## use different Pin and Pout for different nodes
        for j in self.outlet:
            if j < self.numNode:
                self.Pout[j] = self.outlet[j]*133.322		## Komatsu
        for k in self.inlet:
            if k < self.numNode:
                self.Pin[k] = self.inlet[k]*133.322
            
    def main(self):
        print "\n\nStart to calculate flow rates and nodal pressures......\n\n"
        self.conNode()                  # calculate the conductance matrix
        self.proMatrix()                # calcualte the propagation matrix
        self.bdCondition()              # update the propagation matrix on boundary nodes
        self.calc()                     # calculate the nodal pressures and flows
        
        
    def cond0(self,d,Hd):
        self.cdS = d; self.Hd = Hd
        etaPlasma = 1.05 # unit: cP = mPa s
        Di = self.cdS   # intra-sin diameter  Unit:um
        const = (0.8+np.e**(-0.075*Di))*(-1+1/(1+10**(-11)*Di**12))+1/(1+10**(-11)*Di**12)
        eta45 = 6*np.e**(-0.085*Di)+3.2-2.44*np.e**(-0.06*Di**0.645)
#         print 'diameter: ', d,'; eta45:', eta45
        eta = etaPlasma*1e-3  *(1+(eta45-1)*((1-self.Hd)**const-1)/((1-0.45)**const-1)*(Di/(Di-1.1))**2)*(Di/(Di-1.1))**2
#        print eta
        c0 = np.pi*Di**4/128/eta  # unit: um^4 / (Pa*s)
        return c0
	
    def cond0_2005(self,d,Hd):
        ## (1) calculate viscosity in vitro
        etaPlasma = 1.05 # unit: cP = mPa s
        const = (0.8 + np.e**(-0.075*d))  *  (-1 + 1/(1 + 10**(-11) * d**12))  + 1/(1 + 10**(-11) * d**12)
        eta45 = 220 * np.e**(-1.3 * d) + 3.2 - 2.44* np.e**(-0.06*d**0.645)
        etaVitro = etaPlasma*1e-3  * (1 + (eta45-1) * ((1-Hd)**const -1 ) / ((1-0.45)**const -1 ) )
        
        ## (2) calculate effective diameter
        # Not calculating Wph here, which is used to calculate RBC velocity
        Doff = 2.4; Dcrit = 10.5; D50 = 100
        Eamp = 1.1; Ewidth = 0.03; Epeak = 0.6; EHd = 1.18
        Wmax = 2.6
        
        Was = 0; Wpeak = 0
        
        if d > Doff:
            Was = (d - Doff) / (d + D50 - 2*Doff) * Wmax
            
            if d <= Dcrit:
                Wpeak = Eamp * (d-Doff) / (Dcrit - Doff)
            
            if d > Dcrit:
                Wpeak = Eamp * np.e**(-Ewidth * (d-Dcrit))
        
        Weff = Was + Wpeak * (1 + Hd * EHd)
        Deff = d - 2*Weff
        
        etaVivo = etaVitro * (d / Deff)**4        
        
        c0 = np.pi * d**4 / 128 / etaVivo
        
#         print d, Hd, c0
        
        return c0
    
    def conNode(self):
        for i in range(len(self.adj)):
            for j in range(len(self.adj[:])):
                if self.adj[i][j] and self.Len[i][j]:
#                    self.Cond[i][j] = self.cond0(self.Dia[i][j], self.Hemat[i][j])*1./(self.Len[i][j])
                    self.Cond[i][j] = self.cond0_2005(self.Dia[i][j], self.Hemat[i][j])*1./(self.Len[i][j])
#                   
                    if i<j:
                        self.C.append([i,j])
                    
#                         if sum(self.adj[i]) == 1:       ## WRONG! outlet can connect to multiple nodes
                    if i in self.inlet:    
                        self.Nb.append([i,j])
#                         elif sum(self.adj[j]) == 1:     ## WRONG! outlet can connect to multiple nodes        
                    elif j in self.outlet:
                        self.Nb.append([j,i])
#         print "*******\n Conductance Matrix: \n", self.Cond
        
    def proMatrix(self):
        for n in range(len(self.adj)):
            for n2 in range(len(self.adj[:])):
                if [n,n2] in self.C:
                    self.L[n][n2]=-self.Cond[n][n2]
                    self.L[n2][n]=-self.Cond[n2][n]
                    self.L[n][n]+=self.Cond[n][n2]
                    self.L[n2][n2]+=self.Cond[n2][n]
#         print "Original proMatrix: \n", self.L
        self.fL[:][:] = self.L[:][:]

    def bdCondition(self):
#        self.inlet = []; self.outlet = []
        for k in range(len(self.Nb)):
             if self.Nb[k][0] in self.inlet:
#                  print "inlet nodeID=",self.Nb[k][0]," has pressure: ",self.Pin[self.Nb[k][0]]
                 # Inlet node in this code
                 n2 = self.Nb[k][0]; n = self.Nb[k][1]
                 self.fI[n] += -self.fL[n,n2]*self.Pin[self.Nb[k][0]]
                 self.fI[n2] = -self.fL[n2,n2]*self.Pin[self.Nb[k][0]]
                 self.fL[n,n2] = 0
#                 self.inlet.append(n2)
             elif self.Nb[k][0] in self.outlet:
#                  print "outlet nodeID=",self.Nb[k][0]," has pressure: ",self.Pout[self.Nb[k][0]]
                # Outlet node in this code
                 n = self.Nb[k][0]; n2 = self.Nb[k][1]
                 self.fI[n] = -self.fL[n,n]*self.Pout[self.Nb[k][0]]
                 self.fI[n2] += -self.fL[n2,n]*self.Pout[self.Nb[k][0]]
                 self.fL[n2,n] = 0
#                 self.outlet.append(n)
                
        for n in self.inlet:
            if n<self.numNode:
                self.fL[n,n] = -1
        for n in self.outlet:
            if n<self.numNode:
                self.fL[n,n] = -1
        
#         print "Adjusted Flow rates: \n", self.fI
#         print "Adjusted proMatrix: \n", self.fL
  
    def calc(self):
        
        self.fLinv = np.linalg.pinv(self.fL)
#        self.fP = np.dot(self.fLinv,self.fI)
#         print "inverse Adjusted proMatrix: \n", self.fLinv
        
        self.fP = np.linalg.solve(self.fL,self.fI)
#         print "Calculated Adjusted Pressure: \n", self.fP
        self.P[:] = self.fP[:]
        for n in self.inlet:
            if n<self.numNode:
                self.P[n] = - self.fI[n] / self.L[n,n]
                self.I[n] = self.fP[n]
        for n in self.outlet:
            if n<self.numNode:
                self.P[n] = - self.fI[n] / self.L[n,n]
                self.I[n] = self.fP[n]
        
#         print self.inlet, self.outlet
        self.dF = np.zeros((self.numNode,self.numNode)) # pL/s
        self.v =  np.zeros((self.numNode,self.numNode)) # um/s
        
        for i in range(self.numNode):       
            for j in range(i,self.numNode):
                self.dF[i][j] = (self.P[i] - self.P[j])*self.Cond[i][j]
                self.dF[j][i] = -self.dF[i][j]	
        for i in range(self.numNode):       
            for j in range(self.numNode):
            	if self.Dia[i][j] and self.dF[i][j] != 0 :
                    self.v[i][j] = self.dF[i][j] / (np.pi*(self.Dia[i][j])**2/4)   # um/s   
        self.P /= 133.322 #	UNIT becomes mmHg
        self.dF /= 1E3    # UNIT becomes pL/s
        
        print "Calculated Pressure: max = {}, min = {}\n".format(max(self.P),min(self.P))
        
#         exit(888)
