# Supplementary material for: Modeling of xenobiotic transport and metabolism in virtual hepatic lobule models
Source: PLoS One. 2018 Sep 13;13(9):e0198060. doi: 10.1371/journal.pone.0198060 (PMC6136710; doi:10.1371/journal.pone.0198060)
Supplement: S1 Code — Source code files, for details see Section 4 of S1 Text. (ZIP) [file pone.0198060.s003.zip › alpha1_beta1_D1e-6_CLint1/Simulation/_settings.xml]

<PlayerSettings version="3.7.3">
   <Settings Type="bytearray">
      <e Name="PlayerSizes" Type="bytearray">0,0,0,255,0,0,0,0,253,0,0,0,3,0,0,0,0,0,0,0,171,0,0,4,96,252,2,0,0,0,3,252,0,0,0,34,0,0,4,96,0,0,0,149,1,0,0,29,250,0,0,0,1,1,0,0,0,2,251,0,0,0,14,0,67,0,111,0,110,0,115,0,111,0,108,0,101,1,0,0,0,0,255,255,255,255,0,0,0,115,0,255,255,255,251,0,0,0,22,0,77,0,111,0,100,0,101,0,108,0,69,0,100,0,105,0,116,0,111,0,114,1,0,0,0,0,255,255,255,255,0,0,0,79,0,255,255,255,251,0,0,0,30,0,76,0,97,0,116,0,116,0,105,0,99,0,101,0,68,0,97,0,116,0,97,0,68,0,111,0,99,0,107,0,0,0,0,46,0,0,2,169,0,0,0,0,0,0,0,0,251,0,0,0,32,0,71,0,114,0,97,0,112,0,104,0,105,0,110,0,99,0,115,0,32,0,87,0,105,0,110,0,100,0,111,0,119,2,0,0,0,129,0,0,0,123,0,0,1,0,0,0,1,250,0,0,0,2,0,0,4,195,0,0,0,212,252,1,0,0,0,1,251,0,0,0,22,0,76,0,97,0,116,0,116,0,105,0,99,0,101,0,68,0,97,0,116,0,97,0,0,0,0,0,255,255,255,255,0,0,0,79,0,255,255,255,0,0,0,3,0,0,5,21,0,0,0,149,252,1,0,0,0,1,252,0,0,0,0,0,0,4,188,0,0,0,0,0,255,255,255,250,0,0,0,0,2,0,0,0,1,251,0,0,0,30,0,77,0,111,0,100,0,101,0,108,0,69,0,100,0,105,0,116,0,111,0,114,0,68,0,111,0,99,0,107,3,0,0,5,85,0,0,1,89,0,0,1,0,0,0,1,190,0,0,5,78,0,0,4,96,0,0,0,1,0,0,0,4,0,0,0,8,0,0,0,8,252,0,0,0,1,0,0,0,2,0,0,0,4,0,0,0,20,0,83,0,105,0,109,0,84,0,111,0,111,0,108,0,98,0,97,0,114,1,0,0,0,0,255,255,255,255,0,0,0,0,0,0,0,0,0,0,0,22,0,70,0,105,0,108,0,101,0,84,0,111,0,111,0,108,0,98,0,97,0,114,1,0,0,0,141,255,255,255,255,0,0,0,0,0,0,0,0,0,0,0,26,0,87,0,105,0,110,0,100,0,111,0,119,0,84,0,111,0,111,0,108,0,98,0,97,0,114,1,0,0,0,250,255,255,255,255,0,0,0,0,0,0,0,0,0,0,0,40,0,86,0,105,0,115,0,117,0,97,0,108,0,105,0,122,0,97,0,116,0,105,0,111,0,110,0,84,0,111,0,111,0,108,0,98,0,97,0,114,1,0,0,1,39,255,255,255,255,0,0,0,0,0,0,0,0</e>
      <e Name="PlayerSizesFloating" Type="bytearray">0,0,0,255,0,0,0,0,253,0,0,0,2,0,0,0,0,0,0,0,0,0,0,0,0,252,2,0,0,0,2,251,0,0,0,22,0,77,0,111,0,100,0,101,0,108,0,69,0,100,0,105,0,116,0,111,0,114,3,0,0,0,38,0,0,0,137,0,0,1,0,0,0,0,192,251,0,0,0,22,0,76,0,97,0,116,0,116,0,105,0,99,0,101,0,68,0,97,0,116,0,97,2,0,0,0,69,0,0,0,158,0,0,1,0,0,0,0,192,0,0,0,3,0,0,0,0,0,0,0,0,252,1,0,0,0,1,251,0,0,0,14,0,67,0,111,0,110,0,115,0,111,0,108,0,101,3,0,0,1,45,0,0,3,0,0,0,3,145,0,0,0,106,0,0,3,61,0,0,0,0,0,0,0,1,0,0,0,4,0,0,0,8,0,0,0,8,252,0,0,0,1,0,0,0,2,0,0,0,3,0,0,0,20,0,83,0,105,0,109,0,84,0,111,0,111,0,108,0,98,0,97,0,114,1,0,0,0,0,255,255,255,255,0,0,0,0,0,0,0,0,0,0,0,22,0,70,0,105,0,108,0,101,0,84,0,111,0,111,0,108,0,98,0,97,0,114,1,0,0,0,122,255,255,255,255,0,0,0,0,0,0,0,0,0,0,0,26,0,87,0,105,0,110,0,100,0,111,0,119,0,84,0,111,0,111,0,108,0,98,0,97,0,114,1,0,0,0,217,255,255,255,255,0,0,0,0,0,0,0,0</e>
   </Settings>
   <Settings Type="point">
      <e Name="MainWindowPosition" Type="point">1431,24</e>
      <e Name="MainWindowPositionFloating" Type="point">351,34</e>
   </Settings>
   <Settings Type="int">
      <e Name="CellGlyphPhiRes" Type="int">2</e>
      <e Name="CellGlyphThetaRes" Type="int">2</e>
      <e Name="FieldIndex" Type="int">1</e>
      <e Name="GraphicsWinHeight" Type="int">400</e>
      <e Name="GraphicsWinWidth" Type="int">400</e>
      <e Name="NumberAccuracy" Type="int">2</e>
      <e Name="NumberOfContourLines" Type="int">3</e>
      <e Name="NumberOfLegendBoxes" Type="int">6</e>
      <e Name="NumberOfRecentSimulations" Type="int">3</e>
      <e Name="Projection" Type="int">0</e>
      <e Name="SaveImageFrequency" Type="int">10</e>
      <e Name="SaveLatticeFrequency" Type="int">300</e>
      <e Name="ScreenUpdateFrequency" Type="int">5</e>
      <e Name="Screenshot_X" Type="int">800</e>
      <e Name="Screenshot_Y" Type="int">600</e>
      <e Name="TabIndex" Type="int">2</e>
   </Settings>
   <Settings Type="float">
      <e Name="ArrowLength" Type="float">2</e>
      <e Name="CellGlyphScale" Type="float">1.0</e>
      <e Name="MaxRange" Type="float">0.002</e>
      <e Name="MinRange" Type="float">0.0</e>
      <e Name="ZoomFactor" Type="float">1.0</e>
   </Settings>
   <Settings Type="color">
      <e Name="ArrowColor" Type="color">#ffffff</e>
      <e Name="BorderColor" Type="color">#005500</e>
      <e Name="BoundingBoxColor" Type="color">#ffffff</e>
      <e Name="BrushColor" Type="color">#ffffff</e>
      <e Name="ClusterBorderColor" Type="color">#0000ff</e>
      <e Name="ContourColor" Type="color">#ffffff</e>
      <e Name="PenColor" Type="color">#000000</e>
      <e Name="WindowColor" Type="color">#000000</e>
   </Settings>
   <Settings Type="dict">
      <e Name="FieldParams" Type="dict">
         <e Name="Cell_PO2" Type="dict">
            <e Name="ArrowColor" Type="color">#ffffff</e>
            <e Name="ArrowLength" Type="float">2.0</e>
            <e Name="ContoursOn" Type="bool">False</e>
            <e Name="FixedArrowColorOn" Type="bool">False</e>
            <e Name="LegendEnable" Type="bool">True</e>
            <e Name="MaxRange" Type="float">25.0</e>
            <e Name="MaxRangeFixed" Type="bool">True</e>
            <e Name="MinRange" Type="float">20.0</e>
            <e Name="MinRangeFixed" Type="bool">False</e>
            <e Name="NumberAccuracy" Type="int">2</e>
            <e Name="NumberOfContourLines" Type="int">3</e>
            <e Name="NumberOfLegendBoxes" Type="int">6</e>
            <e Name="OverlayVectorsOn" Type="bool">False</e>
            <e Name="ScalarIsoValues" Type="str"/>
            <e Name="ScaleArrowsOn" Type="bool">False</e>
         </e>
         <e Name="Cell_cAPAP" Type="dict">
            <e Name="ArrowColor" Type="color">#ffffff</e>
            <e Name="ArrowLength" Type="float">2</e>
            <e Name="ContoursOn" Type="bool">False</e>
            <e Name="FixedArrowColorOn" Type="bool">False</e>
            <e Name="LegendEnable" Type="bool">True</e>
            <e Name="MaxRange" Type="float">0.002</e>
            <e Name="MaxRangeFixed" Type="bool">True</e>
            <e Name="MinRange" Type="float">0.0</e>
            <e Name="MinRangeFixed" Type="bool">False</e>
            <e Name="NumberAccuracy" Type="int">2</e>
            <e Name="NumberOfContourLines" Type="int">3</e>
            <e Name="NumberOfLegendBoxes" Type="int">6</e>
            <e Name="OverlayVectorsOn" Type="bool">False</e>
            <e Name="ScalarIsoValues" Type="str"/>
            <e Name="ScaleArrowsOn" Type="bool">False</e>
         </e>
         <e Name="Cell_cAPAPG" Type="dict">
            <e Name="ArrowColor" Type="color">#ffffff</e>
            <e Name="ArrowLength" Type="float">2.0</e>
            <e Name="ContoursOn" Type="bool">False</e>
            <e Name="FixedArrowColorOn" Type="bool">False</e>
            <e Name="LegendEnable" Type="bool">True</e>
            <e Name="MaxRange" Type="float">0.0005</e>
            <e Name="MaxRangeFixed" Type="bool">True</e>
            <e Name="MinRange" Type="float">0.0</e>
            <e Name="MinRangeFixed" Type="bool">False</e>
            <e Name="NumberAccuracy" Type="int">2</e>
            <e Name="NumberOfContourLines" Type="int">3</e>
            <e Name="NumberOfLegendBoxes" Type="int">6</e>
            <e Name="OverlayVectorsOn" Type="bool">False</e>
            <e Name="ScalarIsoValues" Type="str"/>
            <e Name="ScaleArrowsOn" Type="bool">False</e>
         </e>
         <e Name="Cell_cAPAPS" Type="dict">
            <e Name="ArrowColor" Type="color">#ffffff</e>
            <e Name="ArrowLength" Type="float">2.0</e>
            <e Name="ContoursOn" Type="bool">False</e>
            <e Name="FixedArrowColorOn" Type="bool">False</e>
            <e Name="LegendEnable" Type="bool">True</e>
            <e Name="MaxRange" Type="float">0.0005</e>
            <e Name="MaxRangeFixed" Type="bool">True</e>
            <e Name="MinRange" Type="float">0.0</e>
            <e Name="MinRangeFixed" Type="bool">False</e>
            <e Name="NumberAccuracy" Type="int">2</e>
            <e Name="NumberOfContourLines" Type="int">3</e>
            <e Name="NumberOfLegendBoxes" Type="int">6</e>
            <e Name="OverlayVectorsOn" Type="bool">False</e>
            <e Name="ScalarIsoValues" Type="str"/>
            <e Name="ScaleArrowsOn" Type="bool">False</e>
         </e>
         <e Name="Cell_cGSH" Type="dict">
            <e Name="ArrowColor" Type="color">#ffffff</e>
            <e Name="ArrowLength" Type="float">2.0</e>
            <e Name="ContoursOn" Type="bool">False</e>
            <e Name="FixedArrowColorOn" Type="bool">False</e>
            <e Name="LegendEnable" Type="bool">True</e>
            <e Name="MaxRange" Type="float">10.0</e>
            <e Name="MaxRangeFixed" Type="bool">True</e>
            <e Name="MinRange" Type="float">9.999999</e>
            <e Name="MinRangeFixed" Type="bool">True</e>
            <e Name="NumberAccuracy" Type="int">2</e>
            <e Name="NumberOfContourLines" Type="int">3</e>
            <e Name="NumberOfLegendBoxes" Type="int">6</e>
            <e Name="OverlayVectorsOn" Type="bool">False</e>
            <e Name="ScalarIsoValues" Type="str"/>
            <e Name="ScaleArrowsOn" Type="bool">False</e>
         </e>
         <e Name="Cell_cNAPQI" Type="dict">
            <e Name="ArrowColor" Type="color">#ffffff</e>
            <e Name="ArrowLength" Type="float">2.0</e>
            <e Name="ContoursOn" Type="bool">False</e>
            <e Name="FixedArrowColorOn" Type="bool">False</e>
            <e Name="LegendEnable" Type="bool">True</e>
            <e Name="MaxRange" Type="float">1e-07</e>
            <e Name="MaxRangeFixed" Type="bool">True</e>
            <e Name="MinRange" Type="float">0.0</e>
            <e Name="MinRangeFixed" Type="bool">False</e>
            <e Name="NumberAccuracy" Type="int">2</e>
            <e Name="NumberOfContourLines" Type="int">3</e>
            <e Name="NumberOfLegendBoxes" Type="int">6</e>
            <e Name="OverlayVectorsOn" Type="bool">False</e>
            <e Name="ScalarIsoValues" Type="str"/>
            <e Name="ScaleArrowsOn" Type="bool">False</e>
         </e>
         <e Name="Cell_cNAPQIGSH" Type="dict">
            <e Name="ArrowColor" Type="color">#ffffff</e>
            <e Name="ArrowLength" Type="float">2.0</e>
            <e Name="ContoursOn" Type="bool">False</e>
            <e Name="FixedArrowColorOn" Type="bool">False</e>
            <e Name="LegendEnable" Type="bool">True</e>
            <e Name="MaxRange" Type="float">6e-06</e>
            <e Name="MaxRangeFixed" Type="bool">True</e>
            <e Name="MinRange" Type="float">0.0</e>
            <e Name="MinRangeFixed" Type="bool">False</e>
            <e Name="NumberAccuracy" Type="int">2</e>
            <e Name="NumberOfContourLines" Type="int">3</e>
            <e Name="NumberOfLegendBoxes" Type="int">6</e>
            <e Name="OverlayVectorsOn" Type="bool">False</e>
            <e Name="ScalarIsoValues" Type="str"/>
            <e Name="ScaleArrowsOn" Type="bool">False</e>
         </e>
         <e Name="Cellular_Hypoxia" Type="dict">
            <e Name="ArrowColor" Type="color">#ffffff</e>
            <e Name="ArrowLength" Type="float">1.0</e>
            <e Name="ContoursOn" Type="bool">False</e>
            <e Name="FixedArrowColorOn" Type="bool">False</e>
            <e Name="LegendEnable" Type="bool">True</e>
            <e Name="MaxRange" Type="float">1.0</e>
            <e Name="MaxRangeFixed" Type="bool">False</e>
            <e Name="MinRange" Type="float">0.0</e>
            <e Name="MinRangeFixed" Type="bool">False</e>
            <e Name="NumberAccuracy" Type="int">2</e>
            <e Name="NumberOfContourLines" Type="int">3</e>
            <e Name="NumberOfLegendBoxes" Type="int">6</e>
            <e Name="OverlayVectorsOn" Type="bool">False</e>
            <e Name="ScalarIsoValues" Type="str"/>
            <e Name="ScaleArrowsOn" Type="bool">False</e>
         </e>
         <e Name="Flow_Velocity" Type="dict">
            <e Name="ArrowColor" Type="color">#ffffff</e>
            <e Name="ArrowLength" Type="float">4.0</e>
            <e Name="ContoursOn" Type="bool">False</e>
            <e Name="FixedArrowColorOn" Type="bool">False</e>
            <e Name="LegendEnable" Type="bool">True</e>
            <e Name="MaxRange" Type="float">250.0</e>
            <e Name="MaxRangeFixed" Type="bool">True</e>
            <e Name="MinRange" Type="float">0.0</e>
            <e Name="MinRangeFixed" Type="bool">True</e>
            <e Name="NumberAccuracy" Type="int">2</e>
            <e Name="NumberOfContourLines" Type="int">3</e>
            <e Name="NumberOfLegendBoxes" Type="int">3</e>
            <e Name="OverlayVectorsOn" Type="bool">False</e>
            <e Name="ScalarIsoValues" Type="str"/>
            <e Name="ScaleArrowsOn" Type="bool">False</e>
         </e>
         <e Name="SIN_NumCbb" Type="dict">
            <e Name="ArrowColor" Type="color">#ffffff</e>
            <e Name="ArrowLength" Type="float">2.0</e>
            <e Name="ContoursOn" Type="bool">False</e>
            <e Name="FixedArrowColorOn" Type="bool">False</e>
            <e Name="LegendEnable" Type="bool">True</e>
            <e Name="MaxRange" Type="float">10.0</e>
            <e Name="MaxRangeFixed" Type="bool">True</e>
            <e Name="MinRange" Type="float">0.0</e>
            <e Name="MinRangeFixed" Type="bool">False</e>
            <e Name="NumberAccuracy" Type="int">2</e>
            <e Name="NumberOfContourLines" Type="int">3</e>
            <e Name="NumberOfLegendBoxes" Type="int">6</e>
            <e Name="OverlayVectorsOn" Type="bool">False</e>
            <e Name="ScalarIsoValues" Type="str"/>
            <e Name="ScaleArrowsOn" Type="bool">False</e>
         </e>
      </e>
      <e Name="TypeColorMap" Type="dict">
         <e Name="0" Type="color">#000000</e>
         <e Name="1" Type="color">#00ff00</e>
         <e Name="10" Type="color">#ffffff</e>
         <e Name="2" Type="color">#ff0000</e>
         <e Name="3" Type="color">#ffff00</e>
         <e Name="4" Type="color">#0000ff</e>
         <e Name="5" Type="color">#c0c0c0</e>
         <e Name="6" Type="color">#ff00ff</e>
         <e Name="7" Type="color">#000080</e>
         <e Name="8" Type="color">#00ffff</e>
         <e Name="9" Type="color">#008000</e>
      </e>
      <e Name="WindowsLayout" Type="dict">
         <e Name="0" Type="dict">
            <e Name="cameraClippingRange" Type="floatlist">665.536797349,682.343282131</e>
            <e Name="cameraFocalPoint" Type="floatlist">113.095249781,123.215207867,0.0</e>
            <e Name="cameraPosition" Type="floatlist">113.095249781,123.215207867,672.259391262</e>
            <e Name="cameraViewUp" Type="floatlist">0.0,1.0,0.0</e>
            <e Name="is3D" Type="bool">False</e>
            <e Name="planeName" Type="str">XY</e>
            <e Name="planePosition" Type="int">2</e>
            <e Name="sceneName" Type="str">SIN_NumCbb</e>
            <e Name="sceneType" Type="str">ScalarFieldCellLevel</e>
            <e Name="winPosition" Type="point">1000,346</e>
            <e Name="winSize" Type="size">526,523</e>
            <e Name="winType" Type="str">Graphics</e>
         </e>
         <e Name="1" Type="dict">
            <e Name="cameraClippingRange" Type="floatlist">256.593246086,263.072873512</e>
            <e Name="cameraFocalPoint" Type="floatlist">60.0,30.0,0.0</e>
            <e Name="cameraPosition" Type="floatlist">60.0,30.0,259.185097057</e>
            <e Name="cameraViewUp" Type="floatlist">0.0,1.0,0.0</e>
            <e Name="is3D" Type="bool">False</e>
            <e Name="planeName" Type="str">XY</e>
            <e Name="planePosition" Type="int">5</e>
            <e Name="sceneName" Type="str">Cell_Field</e>
            <e Name="sceneType" Type="str">CellField</e>
            <e Name="winPosition" Type="point">0,899</e>
            <e Name="winSize" Type="size">196,24</e>
            <e Name="winType" Type="str">Graphics</e>
         </e>
         <e Name="2" Type="dict">
            <e Name="cameraClippingRange" Type="floatlist">558.828574275,572.940406959</e>
            <e Name="cameraFocalPoint" Type="floatlist">125.0,125.0,0.0</e>
            <e Name="cameraPosition" Type="floatlist">125.0,125.0,564.473307349</e>
            <e Name="cameraViewUp" Type="floatlist">0.0,1.0,0.0</e>
            <e Name="is3D" Type="bool">False</e>
            <e Name="planeName" Type="str">XY</e>
            <e Name="planePosition" Type="int">2</e>
            <e Name="sceneName" Type="str">Cell_cNAPQI</e>
            <e Name="sceneType" Type="str">ScalarFieldCellLevel</e>
            <e Name="winPosition" Type="point">392,899</e>
            <e Name="winSize" Type="size">196,24</e>
            <e Name="winType" Type="str">Graphics</e>
         </e>
         <e Name="3" Type="dict">
            <e Name="cameraClippingRange" Type="floatlist">558.828574275,572.940406959</e>
            <e Name="cameraFocalPoint" Type="floatlist">125.0,125.0,0.0</e>
            <e Name="cameraPosition" Type="floatlist">125.0,125.0,564.473307349</e>
            <e Name="cameraViewUp" Type="floatlist">0.0,1.0,0.0</e>
            <e Name="is3D" Type="bool">False</e>
            <e Name="planeName" Type="str">XY</e>
            <e Name="planePosition" Type="int">2</e>
            <e Name="sceneName" Type="str">Cell_cAPAPG</e>
            <e Name="sceneType" Type="str">ScalarFieldCellLevel</e>
            <e Name="winPosition" Type="point">588,899</e>
            <e Name="winSize" Type="size">196,24</e>
            <e Name="winType" Type="str">Graphics</e>
         </e>
         <e Name="4" Type="dict">
            <e Name="cameraClippingRange" Type="floatlist">558.828574275,572.940406959</e>
            <e Name="cameraFocalPoint" Type="floatlist">125.0,125.0,0.0</e>
            <e Name="cameraPosition" Type="floatlist">125.0,125.0,564.473307349</e>
            <e Name="cameraViewUp" Type="floatlist">0.0,1.0,0.0</e>
            <e Name="is3D" Type="bool">False</e>
            <e Name="planeName" Type="str">XY</e>
            <e Name="planePosition" Type="int">9</e>
            <e Name="sceneName" Type="str">Cell_cAPAP</e>
            <e Name="sceneType" Type="str">ScalarFieldCellLevel</e>
            <e Name="winPosition" Type="point">784,899</e>
            <e Name="winSize" Type="size">196,24</e>
            <e Name="winType" Type="str">Graphics</e>
         </e>
         <e Name="5" Type="dict">
            <e Name="cameraClippingRange" Type="floatlist">558.828574275,572.940406959</e>
            <e Name="cameraFocalPoint" Type="floatlist">125.0,125.0,0.0</e>
            <e Name="cameraPosition" Type="floatlist">125.0,125.0,564.473307349</e>
            <e Name="cameraViewUp" Type="floatlist">0.0,1.0,0.0</e>
            <e Name="is3D" Type="bool">False</e>
            <e Name="planeName" Type="str">XY</e>
            <e Name="planePosition" Type="int">9</e>
            <e Name="sceneName" Type="str">Cell_cAPAP</e>
            <e Name="sceneType" Type="str">ScalarFieldCellLevel</e>
            <e Name="winPosition" Type="point">980,899</e>
            <e Name="winSize" Type="size">196,24</e>
            <e Name="winType" Type="str">Graphics</e>
         </e>
         <e Name="6" Type="dict">
            <e Name="cameraClippingRange" Type="floatlist">676.182574873,693.257892421</e>
            <e Name="cameraFocalPoint" Type="floatlist">125.0,125.0,0.0</e>
            <e Name="cameraPosition" Type="floatlist">125.0,125.0,683.012701892</e>
            <e Name="cameraViewUp" Type="floatlist">0.0,1.0,0.0</e>
            <e Name="is3D" Type="bool">False</e>
            <e Name="planeName" Type="str">XY</e>
            <e Name="planePosition" Type="int">2</e>
            <e Name="sceneName" Type="str">Cell_cAPAPG</e>
            <e Name="sceneType" Type="str">ScalarFieldCellLevel</e>
            <e Name="winPosition" Type="point">1176,899</e>
            <e Name="winSize" Type="size">196,24</e>
            <e Name="winType" Type="str">Graphics</e>
         </e>
         <e Name="7" Type="dict">
            <e Name="cameraClippingRange" Type="floatlist">558.828574275,572.940406959</e>
            <e Name="cameraFocalPoint" Type="floatlist">125.0,125.0,0.0</e>
            <e Name="cameraPosition" Type="floatlist">125.0,125.0,564.473307349</e>
            <e Name="cameraViewUp" Type="floatlist">0.0,1.0,0.0</e>
            <e Name="is3D" Type="bool">False</e>
            <e Name="planeName" Type="str">XY</e>
            <e Name="planePosition" Type="int">9</e>
            <e Name="sceneName" Type="str">Cell_cNAPQIGSH</e>
            <e Name="sceneType" Type="str">ScalarFieldCellLevel</e>
            <e Name="winPosition" Type="point">0,875</e>
            <e Name="winSize" Type="size">196,24</e>
            <e Name="winType" Type="str">Graphics</e>
         </e>
         <e Name="8" Type="dict">
            <e Name="cameraClippingRange" Type="floatlist">558.828574275,572.940406959</e>
            <e Name="cameraFocalPoint" Type="floatlist">125.0,125.0,0.0</e>
            <e Name="cameraPosition" Type="floatlist">125.0,125.0,564.473307349</e>
            <e Name="cameraViewUp" Type="floatlist">0.0,1.0,0.0</e>
            <e Name="is3D" Type="bool">False</e>
            <e Name="planeName" Type="str">XY</e>
            <e Name="planePosition" Type="int">9</e>
            <e Name="sceneName" Type="str">Cell_cAPAPS</e>
            <e Name="sceneType" Type="str">ScalarFieldCellLevel</e>
            <e Name="winPosition" Type="point">196,875</e>
            <e Name="winSize" Type="size">196,24</e>
            <e Name="winType" Type="str">Graphics</e>
         </e>
         <e Name="9" Type="dict">
            <e Name="cameraClippingRange" Type="floatlist">699.988079855,717.664546518</e>
            <e Name="cameraFocalPoint" Type="floatlist">121.735875845,126.289863505,0.0</e>
            <e Name="cameraPosition" Type="floatlist">121.735875845,126.289863505,707.058666521</e>
            <e Name="cameraViewUp" Type="floatlist">0.0,1.0,0.0</e>
            <e Name="is3D" Type="bool">False</e>
            <e Name="planeName" Type="str">XY</e>
            <e Name="planePosition" Type="int">2</e>
            <e Name="sceneName" Type="str">Cell_cAPAP</e>
            <e Name="sceneType" Type="str">ScalarFieldCellLevel</e>
            <e Name="winPosition" Type="point">476,193</e>
            <e Name="winSize" Type="size">474,499</e>
            <e Name="winType" Type="str">Graphics</e>
         </e>
         <e Name="10" Type="dict">
            <e Name="cameraClippingRange" Type="floatlist">676.182574874,693.257892422</e>
            <e Name="cameraFocalPoint" Type="floatlist">135.582424814,133.209046932,0.0</e>
            <e Name="cameraPosition" Type="floatlist">135.582424814,133.209046932,683.012701893</e>
            <e Name="cameraViewUp" Type="floatlist">0.0,1.0,0.0</e>
            <e Name="is3D" Type="bool">False</e>
            <e Name="planeName" Type="str">XY</e>
            <e Name="planePosition" Type="int">2</e>
            <e Name="sceneName" Type="str">Cell_Field</e>
            <e Name="sceneType" Type="str">CellField</e>
            <e Name="winPosition" Type="point">938,49</e>
            <e Name="winSize" Type="size">426,492</e>
            <e Name="winType" Type="str">Graphics</e>
         </e>
         <e Name="11" Type="dict">
            <e Name="cameraClippingRange" Type="floatlist">626.663556665,642.488393954</e>
            <e Name="cameraFocalPoint" Type="floatlist">103.038992239,125.386523623,0.0</e>
            <e Name="cameraPosition" Type="floatlist">103.038992239,125.386523623,632.993491581</e>
            <e Name="cameraViewUp" Type="floatlist">0.0,1.0,0.0</e>
            <e Name="is3D" Type="bool">False</e>
            <e Name="planeName" Type="str">XY</e>
            <e Name="planePosition" Type="int">2</e>
            <e Name="sceneName" Type="str">Flow_Velocity</e>
            <e Name="sceneType" Type="str">VectorField</e>
            <e Name="winPosition" Type="point">48,54</e>
            <e Name="winSize" Type="size">426,492</e>
            <e Name="winType" Type="str">Graphics</e>
         </e>
         <e Name="12" Type="dict">
            <e Name="cameraClippingRange" Type="floatlist">676.182574873,693.257892421</e>
            <e Name="cameraFocalPoint" Type="floatlist">125.0,125.0,0.0</e>
            <e Name="cameraPosition" Type="floatlist">125.0,125.0,683.012701892</e>
            <e Name="cameraViewUp" Type="floatlist">0.0,1.0,0.0</e>
            <e Name="is3D" Type="bool">False</e>
            <e Name="planeName" Type="str">XY</e>
            <e Name="planePosition" Type="int">9</e>
            <e Name="sceneName" Type="str">Cell_Field</e>
            <e Name="sceneType" Type="str">CellField</e>
            <e Name="winPosition" Type="point">392,875</e>
            <e Name="winSize" Type="size">196,24</e>
            <e Name="winType" Type="str">Graphics</e>
         </e>
      </e>
   </Settings>
   <Settings Type="str">
      <e Name="LastVersionCheckDate" Type="str">20150824</e>
      <e Name="OutputLocation" Type="str">/home/fuxiao/CC3DWorkspace</e>
      <e Name="ProjectLocation" Type="str">/home/fuxiao/CC3D/Install/Demos</e>
      <e Name="RecentFile" Type="str">/home/fuxiao/Documents/Projects/Liver/CC3D/LIVER_LOBULE_APAP_SBML_PBPK/JAN_Xeno_Dist/LIVER_LOBULE_APAP_SBML_PBPK_20160127/LIVER_LOBULE_APAP_SBML_PBPK.cc3d</e>
      <e Name="ScalarIsoValues" Type="str"/>
      <e Name="Types3DInvisible" Type="str">0,1,5</e>
   </Settings>
   <Settings Type="bool">
      <e Name="BoundingBoxOn" Type="bool">True</e>
      <e Name="CC3DOutputOn" Type="bool">True</e>
      <e Name="CellBordersOn" Type="bool">False</e>
      <e Name="CellGlyphScaleByVolumeOn" Type="bool">False</e>
      <e Name="CellGlyphsOn" Type="bool">False</e>
      <e Name="CellsOn" Type="bool">True</e>
      <e Name="ClosePlayerAfterSimulationDone" Type="bool">False</e>
      <e Name="ClusterBordersOn" Type="bool">False</e>
      <e Name="ConcentrationLimitsOn" Type="bool">True</e>
      <e Name="ContoursOn" Type="bool">False</e>
      <e Name="DisplayConsole" Type="bool">True</e>
      <e Name="DisplayLatticeData" Type="bool">False</e>
      <e Name="DisplayModelEditor" Type="bool">True</e>
      <e Name="FPPLinksColorOn" Type="bool">False</e>
      <e Name="FPPLinksOn" Type="bool">False</e>
      <e Name="FixedArrowColorOn" Type="bool">False</e>
      <e Name="FloatingWindows" Type="bool">False</e>
      <e Name="ImageOutputOn" Type="bool">True</e>
      <e Name="LatticeOutputOn" Type="bool">True</e>
      <e Name="LegendEnable" Type="bool">True</e>
      <e Name="MaxRangeFixed" Type="bool">True</e>
      <e Name="MinRangeFixed" Type="bool">False</e>
      <e Name="OutputToProjectOn" Type="bool">False</e>
      <e Name="OverlayVectorsOn" Type="bool">False</e>
      <e Name="PixelizedScalarField" Type="bool">False</e>
      <e Name="ScaleArrowsOn" Type="bool">False</e>
      <e Name="UseInternalConsole" Type="bool">False</e>
      <e Name="WindowColorSameAsMedium" Type="bool">True</e>
   </Settings>
   <Settings Type="strlist">
      <e Name="RecentSimulations" Type="strlist">
         <e Name="e" Type="str">/home/fuxiao/Documents/Projects/Liver/CC3D/LIVER_LOBULE_APAP_SBML_PBPK/LIVER_LOBULE_APAP_SBML_PBPK.cc3d</e>
         <e Name="e" Type="str">/usr/lib/compucell3d/Demos/SBMLSolverExamples/SBMLSolver/SBMLSolver.cc3d</e>
         <e Name="e" Type="str">/home/fuxiao/CC3D/Install/Demos/SBMLSolverExamples/DeltaNotch/DeltaNotch.cc3d</e>
      </e>
   </Settings>
   <Settings Type="size">
      <e Name="MainWindowSize" Type="size">1535,1176</e>
      <e Name="MainWindowSizeFloating" Type="size">829,64</e>
   </Settings>
</PlayerSettings>
