# Supplementary material for: Modeling of xenobiotic transport and metabolism in virtual hepatic lobule models
Source: PLoS One. 2018 Sep 13;13(9):e0198060. doi: 10.1371/journal.pone.0198060 (PMC6136710; doi:10.1371/journal.pone.0198060)
Supplement: S1 Code — Source code files, for details see Section 4 of S1 Text. (ZIP) [file pone.0198060.s003.zip › alpha1_beta1_D1e-6_CLint1/Simulation/csv_2015-10-12/a.csv]

250.0	250.0	5
450.0	250.0	5
350.0	423.205080757	5
150.0	423.205080757	5
50.0	250.0	5
150.0	76.7949192431	5
350.0	76.7949192431	5
438.888888889	269.245008973	5
427.777777778	288.490017946	5
416.666666667	307.735026919	5
405.555555556	326.980035892	5
394.444444444	346.225044865	5
383.333333333	365.470053838	5
372.222222222	384.715062811	5
361.111111111	403.960071784	5
327.777777778	423.205080757	5
305.555555556	423.205080757	5
283.333333333	423.205080757	5
261.111111111	423.205080757	5
238.888888889	423.205080757	5
216.666666667	423.205080757	5
194.444444444	423.205080757	5
172.222222222	423.205080757	5
138.888888889	403.960071784	5
127.777777778	384.715062811	5
116.666666667	365.470053838	5
105.555555556	346.225044865	5
94.4444444444	326.980035892	5
83.3333333333	307.735026919	5
72.2222222222	288.490017946	5
61.1111111111	269.245008973	5
61.1111111111	230.754991027	5
72.2222222222	211.509982054	5
83.3333333333	192.264973081	5
94.4444444444	173.019964108	5
105.555555556	153.774955135	5
116.666666667	134.529946162	5
127.777777778	115.284937189	5
138.888888889	96.0399282161	5
172.222222222	76.7949192431	5
194.444444444	76.7949192431	5
216.666666667	76.7949192431	5
238.888888889	76.7949192431	5
261.111111111	76.7949192431	5
283.333333333	76.7949192431	5
305.555555556	76.7949192431	5
327.777777778	76.7949192431	5
361.111111111	96.0399282161	5
372.222222222	115.284937189	5
383.333333333	134.529946162	5
394.444444444	153.774955135	5
405.555555556	173.019964108	5
416.666666667	192.264973081	5
427.777777778	211.509982054	5
438.888888889	230.754991027	5
240.16388023	221.658321365
260.682774973	221.966478657
276.20308058	235.391832144
279.462673569	255.652509723
268.936354154	273.268315181
249.549504176	279.996617368
230.373446201	272.689168913
220.380870873	254.765206162
224.247415244	234.611550488
297.419727515	265.85463473
286.871415766	283.771270325
269.947701266	295.848546479
249.574847997	299.998192425
229.275507372	295.502696682
212.559619799	283.139371303
202.317514097	265.045947565
200.32014339	244.350942804
206.912871218	224.632711352
220.955755047	209.300714563
240.020652687	201.005993967
260.811070137	201.18278211
279.732155344	209.800510717
293.512280785	225.369096223
299.768737581	245.196588755
283.253845205	311.596929949
263.620456335	318.662094122
242.776830148	319.626329914
222.575014301	314.403960743
204.810028785	303.459017028
191.060370525	287.764005049
182.547756996	268.713495497
180.028571267	248.000209747
183.726654046	227.464614137
193.313414448	208.931386456
207.937026742	194.047285314
226.2981188	184.134828418
246.765227017	180.07478106
267.519759008	182.227896268
286.717583528	190.402860305
302.652889619	203.873291741
313.909755404	221.44228363
319.487958957	241.548753943
318.891852415	262.406154554
312.174402459	282.161213891
299.932483996	299.058608236
286.105029706	167.55955586
303.544525856	177.660634846
318.299075897	191.389111664
329.628825081	208.05658316
336.965652474	226.827272718
339.941658916	246.759939582
338.407615015	266.855076605
332.44044414	286.105029706
322.339365154	303.544525856
308.610888336	318.299075897
291.94341684	329.628825081
273.172727282	336.965652474
253.240060418	339.941658916
233.144923395	338.407615015
213.894970294	332.44044414
196.455474144	322.339365154
181.700924103	308.610888336
170.371174919	291.94341684
163.034347526	273.172727282
160.058341084	253.240060418
161.592384985	233.144923395
167.55955586	213.894970294
177.660634846	196.455474144
191.389111664	181.700924103
208.05658316	170.371174919
226.827272718	163.034347526
246.759939582	160.058341084
266.855076605	161.592384985
160.797883761	314.366003904
150.489497121	296.879204525
143.569821307	277.795990061
140.27449758	257.766216493
140.715744236	237.471973737
144.87853515	217.60435789
152.62111147	198.83993678
163.679809046	181.817710264
177.678037195	167.117349849
194.139103047	155.239458678
212.502444747	146.588524089
232.142720718	141.459143284
252.391104917	140.025991174
272.558062906	142.337872035
291.956833118	148.316057538
309.926813701	157.756967744
325.856058516	170.339103781
339.202116239	185.633996096
349.510502879	203.120795475
356.430178693	222.204009939
359.72550242	242.233783507
359.284255764	262.528026263
355.12146485	282.39564211
347.37888853	301.16006322
336.320190954	318.182289736
322.321962805	332.882650151
305.860896953	344.760541322
287.497555253	353.411475911
267.857279282	358.540856716
247.608895083	359.974008826
227.441937094	357.662127965
208.043166882	351.683942462
190.073186299	342.243032256
174.143941484	329.660896219
136.539532492	313.456459978
128.009641754	294.926078117
122.483558499	275.289467113
120.097353236	255.030145497
120.909782259	234.646965005
124.900840868	214.641827189
131.972255956	195.507324934
141.949905813	177.71461319
154.588107588	161.701807571
169.575666807	147.863196494
186.543540022	136.539532492
205.073921883	128.009641754
224.710532887	122.483558499
244.969854503	120.097353236
265.353034995	120.909782259
285.358172811	124.900840868
304.492675066	131.972255956
322.28538681	141.949905813
338.298192429	154.588107588
352.136803506	169.575666807
363.460467508	186.543540022
371.990358246	205.073921883
377.516441501	224.710532887
379.902646764	244.969854503
379.090217741	265.353034995
375.099159132	285.358172811
368.027744044	304.492675066
358.050094187	322.28538681
345.411892412	338.298192429
330.424333193	352.136803506
313.456459978	363.460467508
294.926078117	371.990358246
275.289467113	377.516441501
255.030145497	379.902646764
234.646965005	379.090217741
214.641827189	375.099159132
195.507324934	368.027744044
177.71461319	358.050094187
161.701807571	345.411892412
147.863196494	330.424333193
126.454595531	164.932185672
138.895360838	149.224213441
153.318791063	135.314587508
169.467499751	123.451525478
187.053312815	113.846723975
205.762411003	106.671580907
225.260930014	102.054136874
245.200918315	100.076790273
265.226546343	100.774826901
284.98045629	104.135790278
304.110139166	110.099703934
322.274225327	118.560141687
339.148576225	129.366126826
354.432068668	142.324826289
367.851968372	157.204991778
379.168796908	173.741086387
388.180605203	191.638023116
394.726577325	210.576430705
398.689900245	230.218352823
399.999848374	250.213278902
398.633045654	270.204399015
394.613882714	289.834971149
388.014081611	308.754687279
378.951415951	326.625924622
367.587609219	343.129770525
354.125448815	357.971713467
338.80516731	370.886898624
321.900155491	381.644854212
303.712083693	390.053604257
284.56551849	395.963094416
264.80213079	399.267869698
244.774598716	399.908956308
224.840314051	397.874914042
205.355004578	393.202040432
186.666386106	385.973723017
169.107957474	376.318951294
152.993049258	364.410014893
138.609232376	350.459429065
126.213186381	334.716142346
116.026119007	317.46109406
108.229818714	299.002200952
102.963410664	279.668862407
100.320874035	259.806082309
100.349364954	239.768312441
103.048375001	219.913127279
108.369740277	200.594843074
116.218500894	182.158195065
81.8078876566	274.726773859
80.0638979935	254.660604556
80.705438698	234.529010582
147.144059724	114.646183837
163.874720727	103.431121072
181.814391862	94.2735640846
318.876020404	94.5776920345
336.774875425	103.814771625
353.455601407	115.10397138
419.361551488	235.280459331
419.913745769	255.4147021
418.080723514	275.472934321
344.656852598	391.20934904
327.291187763	401.413580283
172.03762925	401.069086007
154.717419815	390.787889796
