# Supplementary material for: Modeling of xenobiotic transport and metabolism in virtual hepatic lobule models
Source: PLoS One. 2018 Sep 13;13(9):e0198060. doi: 10.1371/journal.pone.0198060 (PMC6136710; doi:10.1371/journal.pone.0198060)
Supplement: S1 Code — Source code files, for details see Section 4 of S1 Text. (ZIP) [file pone.0198060.s003.zip › alpha1_beta1_D1e-6_CLint1/Simulation/csv_2015-10-12/cell-pipe-pbcY.csv]

33	0	5
58	0	5
83	0	5
108	0	5
133	0	5
157	0	5
182	0	5
207	0	5
33	20	5
58	20	5
83	20	5
108	20	5
133	20	5
157	20	5
182	20	5
207	20	5
33	40	5
58	40	5
83	40	5
108	40	5
133	40	5
157	40	5
182	40	5
207	40	5
33	60	5
58	60	5
83	60	5
108	60	5
133	60	5
157	60	5
182	60	5
207	60	5
33	80	5
58	80	5
83	80	5
108	80	5
133	80	5
157	80	5
182	80	5
207	80	5
33	100	5
58	100	5
83	100	5
108	100	5
133	100	5
157	100	5
182	100	5
207	100	5
