# Supplementary material for: Modeling of xenobiotic transport and metabolism in virtual hepatic lobule models
Source: PLoS One. 2018 Sep 13;13(9):e0198060. doi: 10.1371/journal.pone.0198060 (PMC6136710; doi:10.1371/journal.pone.0198060)
Supplement: S1 Code — Source code files, for details see Section 4 of S1 Text. (ZIP) [file pone.0198060.s003.zip › alpha1_beta1_D1e-6_CLint1/Simulation/csv_2015-10-12/cell-pipe.csv]

270	270	5
290	270	5
310	270	5
330	270	5
350	270	5
370	270	5
390	270	5
410	270	5
430	270	5
270	230	5
290	230	5
310	230	5
330	230	5
350	230	5
370	230	5
390	230	5
410	230	5
430	230	5
