# Supplementary material for: Modeling of xenobiotic transport and metabolism in virtual hepatic lobule models
Source: PLoS One. 2018 Sep 13;13(9):e0198060. doi: 10.1371/journal.pone.0198060 (PMC6136710; doi:10.1371/journal.pone.0198060)
Supplement: S1 Code — Source code files, for details see Section 4 of S1 Text. (ZIP) [file pone.0198060.s003.zip › alpha1_beta1_D1e-6_CLint1/Simulation/csv_2015-10-12/cell.csv]

250	220	5
269	227	5
279	245	5
275	265	5
259	278	5
239	278	5
223	264	5
220	244	5
231	226	5
293	275	5
279	290	5
259	298	5
239	298	5
220	290	5
206	274	5
200	254	5
202	234	5
213	216	5
230	204	5
250	200	5
270	204	5
287	216	5
297	234	5
299	255	5
273	315	5
253	319	5
232	317	5
213	309	5
197	296	5
186	278	5
180	258	5
181	237	5
187	217	5
200	200	5
216	188	5
236	181	5
257	180	5
277	185	5
295	196	5
308	212	5
317	231	5
319	251	5
316	272	5
306	291	5
292	305	5
295	172	5
311	184	5
324	199	5
333	217	5
339	236	5
339	256	5
335	276	5
327	295	5
315	311	5
300	324	5
282	333	5
263	339	5
243	339	5
223	335	5
204	327	5
188	315	5
175	300	5
166	282	5
160	263	5
160	243	5
164	223	5
172	204	5
184	188	5
199	175	5
217	166	5
236	160	5
256	160	5
276	164	5
155	305	5
146	287	5
141	267	5
140	247	5
142	227	5
148	208	5
157	190	5
170	174	5
185	160	5
203	150	5
222	143	5
242	140	5
262	140	5
282	144	5
301	152	5
318	163	5
332	177	5
344	194	5
353	212	5
358	232	5
359	252	5
357	272	5
351	291	5
342	309	5
329	325	5
314	339	5
296	349	5
277	356	5
257	359	5
237	359	5
217	355	5
198	347	5
181	336	5
167	322	5
131	304	5
124	285	5
120	265	5
120	244	5
122	224	5
128	204	5
136	186	5
147	169	5
161	154	5
177	141	5
195	131	5
214	124	5
234	120	5
255	120	5
275	122	5
295	128	5
313	136	5
330	147	5
345	161	5
358	177	5
368	195	5
375	214	5
379	234	5
379	255	5
377	275	5
371	295	5
363	313	5
352	330	5
338	345	5
322	358	5
304	368	5
285	375	5
265	379	5
244	379	5
224	377	5
204	371	5
186	363	5
169	352	5
154	338	5
141	322	5
132	156	5
145	142	5
161	129	5
178	118	5
196	109	5
215	104	5
235	100	5
255	100	5
275	102	5
294	106	5
313	114	5
330	123	5
347	135	5
361	149	5
373	165	5
383	182	5
391	200	5
397	220	5
399	240	5
399	260	5
396	280	5
391	299	5
383	317	5
373	335	5
361	350	5
346	364	5
330	376	5
312	386	5
294	393	5
274	397	5
254	399	5
234	399	5
215	395	5
195	389	5
177	381	5
160	370	5
145	357	5
132	342	5
120	326	5
111	308	5
105	289	5
101	269	5
100	249	5
101	229	5
105	210	5
111	191	5
121	173	5
80	264	5
80	244	5
81	224	5
155	108	5
172	98	5
191	90	5
309	90	5
327	98	5
345	109	5
361	121	5
414	205	5
418	225	5
419	245	5
419	265	5
368	372	5
352	385	5
336	396	5
318	405	5
299	412	5
181	405	5
163	396	5
146	384	5
131	371	5
