# Supplementary material for: Modeling of xenobiotic transport and metabolism in virtual hepatic lobule models
Source: PLoS One. 2018 Sep 13;13(9):e0198060. doi: 10.1371/journal.pone.0198060 (PMC6136710; doi:10.1371/journal.pone.0198060)
Supplement: S1 Code — Source code files, for details see Section 4 of S1 Text. (ZIP) [file pone.0198060.s003.zip › alpha1_beta1_D1e-6_CLint1/Simulation/csv_2015-10-12/code/csv_2015-12-12/init_sinusoids.py]

"""
Created 2015.08.21 on TP
init_sinusoids.py generates ADJ and LOC matrices for liver sinusoids

Progress:
    2015.08.30
	!! move to DELL to further develop model
    2015.08.31
	use 3 different seeds to generate 3 networks; will build them into three layers
    2015.10.12
	(1) major change to come: include HEP seeds in this python script
	(2) change 1: introduce peripheral capillary nodes between pair of PTs
	(3) change 2: correct connections between SIN and (CAP or PT)
~~~~~~~~~~~~~~

Basic objects: NODE EDGE 
!! no flow calculation in this file 

NODE = 
{
NodeID : n;
Location : [x,y,z];
Nodes connected : [n1,n2,(n3)];
isInlet : False;
isOutlet : False;
rootType : "CV";
rootNodeID : "PT";
level : 8;
}

EDGE = 
{
EdgeID : e;
Nodes connected : [n1,n2];
}
"""

from math import *
from random import *
import numpy as np
from matplotlib import path
import os

global ParaDict
ParaDict = {'xC':250, 'yC':250, 'zC':5,\
        'aHEP':20, 'totHEP':10, 'braHEP':0,\
        'nCAP':8,'nPT':6, 'aPT':40, 'angPTdev':0.0,\
        'aCV':40, 'radCVdev':0.0, 'seed':12   }
seed(ParaDict['seed'])

### objects and properties ###

class node:
    def __init__(self, nID, xyzList, nodeConnList, isInlet, isOutlet, rootType, rootNodeID, level):
        # default
        self.nID = 0; self.xyzList = []; self.nodeConnList = []
        self.isInlet = False; self.isOutlet = False
        self.rootType = ""; self.rootNodeID = 0; self.level = 0

        self.nID = nID; self.xyzList = xyzList; self.nodeConnList = nodeConnList
        self.isInlet = isInlet; self.isOutlet = isOutlet
        self.rootType = rootType; self.rootNodeID = rootNodeID; self.level = level

class cell:
    def __init__(self, xyzList, rootType, rootNodeID, level):
	self.xyzList = []
	self.rootType = ""; self.rootNodeID = 0; self.level = 0
	
	self.xyzList = xyzList
	self.rootType = rootType; self.rootNodeID = rootNodeID; self.level = level

'''
class edge:
    def __init__(self, eID, nodeConnList):
        # default
        self.eID = 0; self.nodeConnList = []

        self.eID = eID; self.nodeConnList = nodeConnList 
'''


### functions ###
class sim:
    def __init__(self):
        self.structTag = 1 # 1D,2D 
        self.xc = ParaDict['xC']; self.yc = ParaDict['yC']; self.zc = ParaDict['zC']
        self.aHEP = ParaDict['aHEP']; self.totHEP = ParaDict['totHEP']; self.braHEP = ParaDict['braHEP']
        self.dPT2Center = self.aHEP * self.totHEP	# distance from a PT to the center
        self.dCV2Center = ParaDict['radCVdev']*self.dPT2Center*random()	# distance from CV to the center
        self.maxCV2PT = self.dCV2Center + self.dPT2Center	# max distance from CV to PT
        self.nPT = ParaDict['nPT']; self.dangPT = 2*pi/self.nPT		# average angle seperating between two PTs
        self.dPT2PT = self.dPT2Center*sin(0.5*self.dangPT)*2;       
        #~ self.dlim = (0.9+sqrt(3)*0.5*0.1)*self.dPT2Center     
        self.dlim = 1.05*self.dPT2Center
	#~ self.braHEP = int(self.dPT2PT*0.5 / self.aHEP + 0.9) 	# number-of-HEP distance branching from PT calculated using distance from PT to PT
        self.nCAP = ParaDict['nCAP']
	
        self.nID = 0; self.eID = 0
        self.nodeList = []; self.edgeList = []
	self.nodeIdListPT = []; self.nodeIdListCAP = []
	
	self.cellList = []

        if os.path.isfile("a.csv"): os.remove("a.csv")
        self.f = open("a.csv","a")

        if os.path.isfile("cell.csv"): os.remove("cell.csv")
        self.fCell = open("cell.csv","a")
	
    # in this code, CV can be deviated from center
    def locateCV(self):
        print "\n...Locating CV node..."
        ang = random()*pi*2
        xCV = self.xc + self.dCV2Center*cos(ang)
        yCV = self.yc + self.dCV2Center*sin(ang)
        zCV = self.zc
        
        self.f.write(str(xCV)+"\t"+str(yCV)+"\t"+str(zCV)+"\n")
        print " >> node ID: ", self.nID
        print " >> position: ", xCV,yCV,zCV
        nodeCV = node(self.nID, [xCV,yCV,zCV], [], False, True, "", self.nID, 0)
        self.nodeList.append(nodeCV)
        self.nID += 1

    # in this code, PT number varies and angle of PT deviate from uniform location
    def locatePT(self):
        print "\n...Locating PT node..."
	xyListPT = []
	self.pairsPT = []
        #~ ang0 = self.dangPT*random()
	ang0 = 0
        cnt = 0
        if self.structTag == 1:
            self.nPT = 1
        while cnt < self.nPT:
            devAng = self.dangPT*ParaDict['angPTdev']*(2*random()-1)
            ang = ang0 + cnt*self.dangPT + devAng

            xPT = self.xc + self.dPT2Center*cos(ang)
            yPT = self.yc + self.dPT2Center*sin(ang)
            zPT = self.zc

            self.f.write(str(xPT)+"\t"+str(yPT)+"\t"+str(zPT)+"\n")
	    xyListPT.append((xPT,yPT))
            print " >> node ID: ", self.nID
            print " >> position: ", xPT,yPT,zPT
            nodePT = node(self.nID, [xPT,yPT,zPT], [], True, False, "", self.nID, 0)
            self.nodeList.append(nodePT)
            self.nodeIdListPT.append(self.nID)	
            self.nID += 1

            cnt += 1

	    if cnt > 1:
		self.pairsPT.append([self.nID-2, self.nID-1])		# [prev PT, curr PT]
		
	self.pairsPT.append([self.nID-1, self.nID-self.nPT])
	self.wallPath = path.Path(xyListPT)

    def locateCAP(self):
	"""
	Peripheral Capillary nodes conenct with PT, SIN and each other
	and edges between CAP and PT form a boundary of lobule
	
	PT -> CAP0 -> CAP1 -> CAP2 -> PT
	
	"""
	print "\n...Locating Peripheral Capillary nodes..."
	print self.pairsPT
	
	for ptID0, ptID1 in self.pairsPT:
	    
	    PT0 = self.nodeList[ptID0]
	    PT1 = self.nodeList[ptID1]
	    x0,y0,z0 = PT0.xyzList
	    x1,y1,z1 = PT1.xyzList

	    a = np.array([x0,y0,z0])
	    b = np.array([x1,y1,z1])
	    
	    dist = np.linalg.norm(b-a)
	    vec = (b-a) / dist
	    distSeg = dist / (self.nCAP+1)
	    vecSeg = vec*distSeg
	    
	    print "\n"*2
	    print  x0,y0,z0
	    print x1,y1,z1
	    print dist, vec
	    print distSeg, vecSeg
	    
	    cntCAP = 0
	    [x,y,z] = [x0,y0,z0]
	    while cntCAP < self.nCAP:
		
		x += vecSeg[0]
		y += vecSeg[1]
		
		self.f.write(str(x)+"\t"+str(y)+"\t"+str(z)+"\n")
		print "\n >> node ID: ", self.nID
		print " >> position: ", x,y,z
		
		nodeConnList = []
		
		if cntCAP == 0:
		    nodeConnList = [ptID0,self.nID+1]
		elif cntCAP == self.nCAP-1:
		    nodeConnList = [self.nID-1,ptID1]
		else:
		    nodeConnList = [self.nID-1,self.nID+1]
		print " >> connections: ", nodeConnList
		nodeCAP = node(self.nID, [x,y,z], nodeConnList, False, False, "", self.nID, 0)
		self.nodeList.append(nodeCAP)
		self.nodeIdListCAP.append(self.nID)  
		
		cntCAP += 1
		self.nID += 1
	
	#~ exit(3)


    # in this code, SIN can first radiate from PT and later radiate from CV
    # SIN node calulated later can override the earlier ones
    # NOTE about removing node:
    #   (1) consider creating connections after ALL SIN node locations are determined
    #   (2) OR be careful about how to adapt the nodeIDs of existing nodes
    # Warning: MUST do PT root SIN first !!
    def locateSIN(self,rootType,rootNodeID):
        print "\n...Locating SIN node..."
        self.f = open("a.csv","a")
        self.fCell = open("cell.csv","a")
        # calculate # concentric rings of junctions
        #~ nRingsPerLob = self.braHEP	# rings of nodes per lobule around PT
        if rootType == "CV":
            self.spacing = 1.
            self.rCV = ParaDict['aCV']*0.5
            nRingsPerLob = self.totHEP+1	# rings of nodes per lobule around CV
            #~ ptRootSINList = self.nodeList[self.nPT+1:]
        #~ if rootType == "PT":
            #~ self.spacing = 1.
            #~ self.r = ParaDict['aPT']*0.5
            #~ ptRootSINListPart = self.nodeList[self.nPT+1:]
        self.aHEP *= self.spacing 

        cntRing = 1
        while cntRing < nRingsPerLob:
            # calculate # junctions per ring
            periRing = pi*2*( self.aHEP*(cntRing-0.5) + self.rCV)
            nHepsPerRing = int(periRing / self.aHEP)
            dang = pi*2 / nHepsPerRing
            cntHep = 0

            # get a list of nodes that are one level lower
            lowerLevelNodeList = self.getConnList(rootNodeID,cntRing)
            #print "lower level list of level {} is {}".format(cntRing, lowerLevelNodeList)
            #~ if rootType == "CV":
                #~ ptRootedSINConnList = self.getConnList2(rootNodeID,ptRootSINList)
            #~ if rootType == "PT":
                #~ ptRootedSINConnListPart = self.getConnList2(rootNodeID,ptRootSINListPart)
           
            # locate sin nodes
	    ang0 = pi*2*random()
            sign = 1

            if self.structTag == 1:
                ang0 = 0
                nHepsPerRingToMake = 1
                sign = -1

            while cntHep < nHepsPerRingToMake:
                xo,yo,zo = self.nodeList[rootNodeID].xyzList	## CV node at this layer
		
		## COM of cells
		angCell = ang0 + dang*cntHep + 0.5*dang*sign
                
                xCell = int(xo + (self.aHEP*(cntRing-0.5)+self.rCV)*cos(angCell))
                yCell = int(yo + (self.aHEP*(cntRing-0.5)+self.rCV)*sin(angCell))
                zCell = int(zo + 0.5*self.aHEP)
		if self.isInsideWall(xCell, yCell, zCell):
		    self.fCell.write(str(xCell)+"\t"+str(yCell)+"\t"+str(zCell)+"\n")
		    newCell = cell([xCell, yCell, zCell], rootType, rootNodeID, cntRing)
		    self.cellList.append(newCell)
		
		## node of SIN
                ang = ang0 + dang*cntHep
                xSIN = xo + (self.aHEP*(cntRing-0.5)+self.rCV)*cos(ang)
                ySIN = yo + (self.aHEP*(cntRing-0.5)+self.rCV)*sin(ang)
                zSIN = zo
                		
                #~ if self.isInsideWall(xSIN,ySIN,zSIN) and \
                        #~ ((rootType == "CV" and not self.isCloseToNodes(xSIN,ySIN,zSIN,ptRootSINList, 0.8) or \
                        #~ rootType == "PT" and not self.isCloseToNodes(xSIN,ySIN,zSIN,ptRootSINListPart,1))): 
	        if self.isInsideWall(xSIN,ySIN,zSIN) and (rootType == "CV" \
		    and not self.isCloseToNodes(xSIN,ySIN,zSIN,self.nodeIdListCAP, 0.8)\
                    and not self.isCloseToNodes(xSIN,ySIN,zSIN,self.nodeIdListPT, 0.8) ):
			
                    self.f.write(str(xSIN)+"\t"+str(ySIN)+"\n")
                    #print "\n >> node ID: ", self.nID
                    #print " >> position: ", xSIN,ySIN,zSIN
                    nodeSIN = node(self.nID, [xSIN,ySIN,zSIN], [], False, False, rootType, rootNodeID, cntRing)
                    self.nodeList.append(nodeSIN)

                    # update connection
                    if lowerLevelNodeList:
                        nIDConn, DONE = self.updateConn(self.nID, lowerLevelNodeList, 3)
                        #if nIDConn != 1e5: print " >> >> connected pair: ", self.nID, nIDConn
                    #~ if rootType == "PT" and ptRootedSINConnListPart:
                        #~ nIDConn = self.updateConn(self.nID, ptRootedSINConnListPart, 1.5)
                        #if nIDConn != 1e5: print " >> >> connected pair: ", self.nID, nIDConn
                    #~ if rootType == "CV" and ptRootedSINConnList:
                        #~ nIDConn = self.updateConn(self.nID, ptRootedSINConnList, 1.75)
                        #if nIDConn != 1e5: print " >> >> connected pair: ", self.nID, nIDConn
		    if rootType == "CV" and self.nodeIdListPT:
                        nIDConn, DONE2 = self.updateConn(self.nID, self.nodeIdListPT, 1.5)
		    if rootType == "CV" and self.nodeIdListCAP and not DONE2:
                        nIDConn, DONE2 = self.updateConn(self.nID, self.nodeIdListCAP, 1.5)

                    self.nID += 1

                cntHep += 1
            cntRing += 1
        
        self.aHEP /= self.spacing
        self.f.close()
	self.fCell.close()

        # add links to the dead-end SIN nodes
        # toLinkList = []
        # while

    def getConnList(self,rootNodeID,level):
        connIDList = []
        for nodeID in range(len(self.nodeList)):
            node = self.nodeList[nodeID]
            if level >= 1:
                if node.rootNodeID == rootNodeID and node.level == level-1:
                    connIDList.append(nodeID)
        return connIDList
   
    def getConnList2(self,rootNodeID,ptRootSINList):
        connIDList = []
        for node in ptRootSINList:
            if len(node.nodeConnList) in [1]:
                connIDList.append(node.nID)
        return connIDList


    def updateConn(self,nodeID,connIDList,tol):
        node1 = self.nodeList[nodeID]
        x1,y1,z1 = node1.xyzList
        nodeIDConn = 1e5; DONE = 0
        dmin = 5*self.aHEP; dmin2 = 5*self.aHEP
        for nodeID2 in connIDList:
            node2 = self.nodeList[nodeID2]
            x2,y2,z2 = node2.xyzList
            d = sqrt((x1-x2)**2+(y1-y2)**2+(z1-z2)**2)
            if 0 < d < dmin:
                nodeIDConn = nodeID2
                dmin = d
        if dmin < tol*self.aHEP:
            node1.nodeConnList.append(nodeIDConn)
            #print "NodeID={} connected node list: {}".format(node1.nID, node1.nodeConnList)
            node2 = self.nodeList[nodeIDConn]
            node2.nodeConnList.append(nodeID)
            #print "NodeID={} connected node list: {}".format(node2.nID, node2.nodeConnList)
	    
	    DONE = 1
	    
        else:
            nodeIDConn = 1e5
	    DONE = 0
	    
        return nodeIDConn, DONE

    def moreConn2(self):
	print "\n...Building more connections...\n"
	oneEdgeList = []
	for node in self.nodeList:
	    if len(node.nodeConnList) == 1 :
		oneEdgeList.append(node.nID)
	
	cnt = 0	
	for nodeID in oneEdgeList:
	    nIDConn, DONE2 = self.updateConn(nodeID, self.nodeIdListCAP, 5)
	    if not DONE2:	nIDConn, DONE2 = self.updateConn(nodeID, self.nodeIdListPT, 5)

    def moreConn(self):
        print "\n...Building more connections...\n"
        oneEdgeList = []
        lessThanThreeEdgeList = []
        for node in self.nodeList:
            print node.nodeConnList
            if len(node.nodeConnList) < 3:
                lessThanThreeEdgeList.append(node.nID)
                if len(node.nodeConnList) == 1 :
                    oneEdgeList.append(node.nID)
        cnt = 0
        while (oneEdgeList and cnt < 50):
            print oneEdgeList
            #print lessThanThreeEdgeList
            toRemove = []
            for nodeID2 in lessThanThreeEdgeList:
                if self.nodeList[nodeID2].rootNodeID == self.nodeList[oneEdgeList[0]].rootNodeID:
                    toRemove.append(nodeID2)
            for ids in toRemove:
                lessThanThreeEdgeList.remove(ids)
            nIDConn = self.updateConn(oneEdgeList[0], lessThanThreeEdgeList, 4)
            if nIDConn != 1e5: 
                print " >> >> connected pair: ", oneEdgeList[0], nIDConn
                print self.nodeList[oneEdgeList[0]].nodeConnList, self.nodeList[nIDConn].nodeConnList
            oneEdgeList = []
            lessThanThreeEdgeList = []
            for node in self.nodeList:
                if len(node.nodeConnList) < 3:
                    lessThanThreeEdgeList.append(node.nID)
                    if len(node.nodeConnList) == 1 :
                        oneEdgeList.append(node.nID)
            shuffle(oneEdgeList)
            cnt += 1

    def isCloseToNodes(self,x,y,z,ptRootNodeList,tol):
        for nodeID in ptRootNodeList:
            x2,y2,z2 = self.nodeList[nodeID].xyzList
            d = sqrt((x-x2)**2+(y-y2)**2+(z-z2)**2)
            if d < self.aHEP*tol: return True
        return False

    def isInsideWall(self,x,y,z):
	"""
	updated algorithm
	vec0: cv->candidate pt
	vec1: pt0->pt1
	check if intersection!   using matplotlib.path contains_point
	"""
	
        #~ d = sqrt((x-self.xc)**2+(y-self.yc)**2+(z-self.zc)**2)
        #~ if d > 1.*self.dlim: return False
	
	if not self.wallPath.contains_point([x,y]): return False	
	
        return True

    def main(self):
        self.locateCV()
        self.locatePT()
	if self.structTag != 1:
	    self.locateCAP()
        ptIDRange = range(1,self.nPT+1)
        shuffle(ptIDRange)
        #~ for i in ptIDRange:
            #~ self.locateSIN("PT",i)
        self.locateSIN("CV",0)
        self.moreConn2()
        #print type(self.nodeList), type(self.nodeList[0])


### Simulation starts here ###
initSIN = sim()
initSIN.main()
