# Supplementary material for: Modeling of xenobiotic transport and metabolism in virtual hepatic lobule models
Source: PLoS One. 2018 Sep 13;13(9):e0198060. doi: 10.1371/journal.pone.0198060 (PMC6136710; doi:10.1371/journal.pone.0198060)
Supplement: S1 Code — Source code files, for details see Section 4 of S1 Text. (ZIP) [file pone.0198060.s003.zip › alpha1_beta1_D1e-6_CLint1/Simulation/csv_2015-10-12/code/csv_2015-12-12/vis_sinusoids.py]

## ~~~~~~~~~~~~~~~~~~~~~~~~~~~~~~~~ ##
"""
Progress on 2015.08.25
    (1) update a prune function (some runs still show dead ends, check!)
    (2) worse situation is that pure PT-PT connections without extending to CV exist. Try different parameter sets!
    (3) will print to CSV next time
    2015.08.30
	!! move to DELL to further develop model
    2015.08.31
	(1) added lines to save csv files into a subfolder named after current date
	(2) in addition, python scripts were also saved into the folder for record 
"""
## ~~~~~~~~~~~~~~~~~~~~~~~~~~~~~~~~ ##


import matplotlib.pyplot as plt
import matplotlib as mpl
import numpy as np
import init_sinusoids
from init_sinusoids import ParaDict
import csv
import os
import datetime

class visualizeNetwork:
    def __init__(self,nodeList,cellList):
	
	self.nodeList = nodeList
	self.cellList = cellList
	
        self.nNode = len(self.nodeList)
        
        self.adj = np.zeros((self.nNode, self.nNode))
        self.loc = np.zeros((self.nNode, 3))
         
	self.inIDs = []; self.outIDs = []
        self.xCV = []; self.yCV = []
        self.xPT = []; self.yPT = []
        self.xSIN = []; self.ySIN = []
	self.xCAP = []; self.yCAP = []
	self.xCell = []; self.yCell = []
        self.xPairs = []; self.yPairs = []

        # 's' means small; these correspond to pruned network
        self.adjs = np.zeros((self.nNode, self.nNode))
        self.xSINs = []; self.ySINs = []
        self.xPairss = []; self.yPairss = []


    def dataToArray(self):
        for node in self.nodeList:
            nid = node.nID
            nidConnList = node.nodeConnList
            for nid2 in nidConnList:
                self.adj[nid,nid2] = 1
		self.adj[nid2,nid] = 1
            self.loc[nid,:] = node.xyzList
            if node.isInlet:    
		self.inIDs.append(nid)
                self.xPT.append(node.xyzList[0]);  self.yPT.append(node.xyzList[1]) 
            if node.isOutlet:    
		self.outIDs.append(nid)
                self.xCV.append(node.xyzList[0]);  self.yCV.append(node.xyzList[1]) 
	    if node.level == 0 and not node.isOutlet and not node.isInlet:
		self.xCAP.append(node.xyzList[0]);  self.yCAP.append(node.xyzList[1]) 
            self.xSIN.append(node.xyzList[0]);  self.ySIN.append(node.xyzList[1]) 
	for cell in self.cellList:
	    self.xCell.append(cell.xyzList[0]);  self.yCell.append(cell.xyzList[1]) 
	    
	print "FOLLOWING ARE ALL DEAD END NODES:"
	print "*"*30
	for i in range(self.nNode):
	    #~ if sum(self.adj[i]): print i,sum(self.adj[i])
	    if sum(self.adj[i])==1: print i,sum(self.adj[i])
	print "*"*30
	    
           
    def pairs(self):
        for i in range(self.nNode):
            for j in range(i,self.nNode):
                if self.adj[i,j]:
                    self.xPairs.append([ self.loc[i][0], self.loc[j][0]  ])
                    self.yPairs.append([ self.loc[i][1], self.loc[j][1]  ])
                    
    def prune(self):
        '''
        This function prunes the dead ends in the network
        It is considered that in the multilayer network, some opening in a layer is acceptable! 
        '''
        self.adjs[:,:] = self.adj[:,:]
	
	cnt2 = 0
	while cnt2 < 3:
	    pruneList = []
	    print "$$$ round ", cnt2, " $$$"
	    for i in range(self.nNode):
		if sum(self.adjs[i]) == 1 and self.nodeList[i].rootType:
		    pruneList.append(i)
	    
	    print "......to prune:", pruneList
	    for i in pruneList:
		while sum(self.adjs[i]) == 1:
		    print i, self.nodeList[i].rootType
		    j = np.where(self.adjs[i]==1)[0][0]	## find the index of numpy array that gives value 1
		    print ".........connected node: ", j
		    self.adjs[i,j] = 0; self.adjs[j,i] = 0
		    
		    i = j
		    		    
		    
	    cnt2 += 1

        for i in range(self.nNode):
	    node = self.nodeList[i]
	    if sum(self.adjs[i]) != 1:
                self.xSINs.append(node.xyzList[0]);  self.ySINs.append(node.xyzList[1]) 
		
	    for j in range(self.nNode):
		if self.adjs[i,j]:
		    self.xPairss.append([ self.loc[i][0], self.loc[j][0]  ])
		    self.yPairss.append([ self.loc[i][1], self.loc[j][1]  ])

	


    def visualize(self):
        #!! need to prune edges back !!
        
        f, (ax1, ax2) = plt.subplots(1, 2)
        
        ax1.scatter(self.xPT,self.yPT,c='red',s=150,marker='o',label='PT')
        ax1.scatter(self.xCV,self.yCV,c='blue',s=180,marker='o',label='CV')
        ax1.scatter(self.xCAP,self.yCAP,c='green',s=180,marker='o',label='CAP')
        ax1.scatter(self.xCell,self.yCell,c='k',s=20,marker='*',label='Cell')

        for xends, yends in zip(self.xPairs, self.yPairs):
            ax1.plot(xends, yends, 'b-', alpha=0.5)
	ax1.set_xlim([0,500])
	ax1.set_ylim([0,500])

        ax2.scatter(self.xPT,self.yPT,c='red',s=150,marker='o',label='PT')
        ax2.scatter(self.xCV,self.yCV,c='blue',s=180,marker='o',label='CV')
        ax2.scatter(self.xCAP,self.yCAP,c='green',s=180,marker='o',label='CAP')
        ax2.scatter(self.xCell,self.yCell,c='k',s=20,marker='*',label='Cell')

        for xends, yends in zip(self.xPairss, self.yPairss):
            ax2.plot(xends, yends, 'b-', alpha=0.5)
	ax2.set_xlim([0,500])
	ax2.set_ylim([0,500])
        
        plt.show()

    def writeToFile(self):
	seed = ParaDict['seed']
	fadj = 'adj-lobule-rings-seed-'+str(seed)+'.csv'
	floc = 'loc-lobule-rings-seed-'+str(seed)+'.csv'
	finIDs = 'inlet-lobule-rings-seed-'+str(seed)+'.csv'
	foutIDs = 'outlet-lobule-rings-seed-'+str(seed)+'.csv'
	fpath = os.getcwd()+'/csv_'+str(datetime.date.today()) +'/'
		
	if not os.path.isdir(fpath):
	    os.mkdir(fpath)
	    
	## copy python files at this time to this folder
	import shutil
	for srcFile in ['vis_sinusoids.py', 'init_sinusoids.py', 'cell.csv', 'a.csv']:
	    assert not os.path.isabs(srcFile)
	    dstdir =  os.path.join(fpath, os.path.dirname(srcFile))
	    shutil.copy(srcFile, dstdir)
	
	if os.path.exists(fpath+fadj):
	    os.remove(fpath+fadj)
	    os.remove(fpath+floc)
	    os.remove(fpath+finIDs)
	    os.remove(fpath+foutIDs)
	    
	        
	fa = open(fpath+fadj,'a')
	fl = open(fpath+floc,'a')
	fi = open(fpath+finIDs,'a')
	fo = open(fpath+foutIDs,'a')
	
	for nid in self.inIDs:	
	    fi.write(str(nid)+'\t')
	for nid in self.outIDs:	
	    fo.write(str(nid)+'\t')
		
	fl.write('x\ty\tz\n')
	nNodeToWrite = 0
	idNodeNotToWrite = []
	for i in range(len(self.adjs)):
	    if sum(self.adjs[i]):
		l = str(self.loc[i][0])+'\t'+str(self.loc[i][1])+'\t'+str(self.loc[i][2])+'\n'
		fl.write(l)
		nNodeToWrite += 1
	    else:
		idNodeNotToWrite.append(i)
	
	a = '0'
	for i in range(1,nNodeToWrite):
	    a += '\t'+str(i)
	fa.write(a+'\n')
	for i in range(len(self.adjs)):
	    if sum(self.adjs[i]):
		a = str(int(self.adjs[i,0]))
		for j in range(1,len(self.adjs)):
		    if sum(self.adjs[j]):
			a += '\t'+str(int(self.adjs[i,j]))
		fa.write(a+'\n')
		
		
	fa.close()
	fl.close()
        

    def main(self):
        self.dataToArray()
        self.pairs()
	self.prune()
        self.visualize()
	self.writeToFile()

initSIN = init_sinusoids.sim()
initSIN.main()
vis = visualizeNetwork(initSIN.nodeList,initSIN.cellList)
vis.main()
