# Supplementary material for: Modeling of xenobiotic transport and metabolism in virtual hepatic lobule models
Source: PLoS One. 2018 Sep 13;13(9):e0198060. doi: 10.1371/journal.pone.0198060 (PMC6136710; doi:10.1371/journal.pone.0198060)
Supplement: S1 Code — Source code files, for details see Section 4 of S1 Text. (ZIP) [file pone.0198060.s003.zip › alpha1_beta1_D1e-6_CLint1/Simulation/csv_2015-10-12/loc-lobule-rings-seed-12.csv]

x	y	z
250.0	250.0	5.0
450.0	250.0	5.0
350.0	423.205080757	5.0
150.0	423.205080757	5.0
50.0	250.0	5.0
150.0	76.7949192431	5.0
350.0	76.7949192431	5.0
438.888888889	269.245008973	5.0
427.777777778	288.490017946	5.0
416.666666667	307.735026919	5.0
405.555555556	326.980035892	5.0
394.444444444	346.225044865	5.0
383.333333333	365.470053838	5.0
372.222222222	384.715062811	5.0
361.111111111	403.960071784	5.0
327.777777778	423.205080757	5.0
305.555555556	423.205080757	5.0
283.333333333	423.205080757	5.0
261.111111111	423.205080757	5.0
238.888888889	423.205080757	5.0
216.666666667	423.205080757	5.0
194.444444444	423.205080757	5.0
172.222222222	423.205080757	5.0
138.888888889	403.960071784	5.0
127.777777778	384.715062811	5.0
116.666666667	365.470053838	5.0
105.555555556	346.225044865	5.0
94.4444444444	326.980035892	5.0
83.3333333333	307.735026919	5.0
72.2222222222	288.490017946	5.0
61.1111111111	269.245008973	5.0
61.1111111111	230.754991027	5.0
72.2222222222	211.509982054	5.0
83.3333333333	192.264973081	5.0
94.4444444444	173.019964108	5.0
105.555555556	153.774955135	5.0
116.666666667	134.529946162	5.0
127.777777778	115.284937189	5.0
138.888888889	96.0399282161	5.0
172.222222222	76.7949192431	5.0
194.444444444	76.7949192431	5.0
216.666666667	76.7949192431	5.0
238.888888889	76.7949192431	5.0
261.111111111	76.7949192431	5.0
283.333333333	76.7949192431	5.0
305.555555556	76.7949192431	5.0
327.777777778	76.7949192431	5.0
361.111111111	96.0399282161	5.0
372.222222222	115.284937189	5.0
383.333333333	134.529946162	5.0
394.444444444	153.774955135	5.0
405.555555556	173.019964108	5.0
416.666666667	192.264973081	5.0
427.777777778	211.509982054	5.0
438.888888889	230.754991027	5.0
240.16388023	221.658321365	5.0
260.682774973	221.966478657	5.0
276.20308058	235.391832144	5.0
279.462673569	255.652509723	5.0
268.936354154	273.268315181	5.0
249.549504176	279.996617368	5.0
230.373446201	272.689168913	5.0
220.380870873	254.765206162	5.0
224.247415244	234.611550488	5.0
297.419727515	265.85463473	5.0
286.871415766	283.771270325	5.0
269.947701266	295.848546479	5.0
249.574847997	299.998192425	5.0
229.275507372	295.502696682	5.0
212.559619799	283.139371303	5.0
202.317514097	265.045947565	5.0
200.32014339	244.350942804	5.0
206.912871218	224.632711352	5.0
220.955755047	209.300714563	5.0
240.020652687	201.005993967	5.0
260.811070137	201.18278211	5.0
279.732155344	209.800510717	5.0
293.512280785	225.369096223	5.0
299.768737581	245.196588755	5.0
283.253845205	311.596929949	5.0
263.620456335	318.662094122	5.0
242.776830148	319.626329914	5.0
222.575014301	314.403960743	5.0
204.810028785	303.459017028	5.0
191.060370525	287.764005049	5.0
182.547756996	268.713495497	5.0
180.028571267	248.000209747	5.0
183.726654046	227.464614137	5.0
193.313414448	208.931386456	5.0
207.937026742	194.047285314	5.0
226.2981188	184.134828418	5.0
246.765227017	180.07478106	5.0
267.519759008	182.227896268	5.0
286.717583528	190.402860305	5.0
302.652889619	203.873291741	5.0
313.909755404	221.44228363	5.0
319.487958957	241.548753943	5.0
318.891852415	262.406154554	5.0
312.174402459	282.161213891	5.0
299.932483996	299.058608236	5.0
286.105029706	167.55955586	5.0
303.544525856	177.660634846	5.0
318.299075897	191.389111664	5.0
329.628825081	208.05658316	5.0
336.965652474	226.827272718	5.0
339.941658916	246.759939582	5.0
338.407615015	266.855076605	5.0
332.44044414	286.105029706	5.0
322.339365154	303.544525856	5.0
308.610888336	318.299075897	5.0
291.94341684	329.628825081	5.0
273.172727282	336.965652474	5.0
253.240060418	339.941658916	5.0
233.144923395	338.407615015	5.0
213.894970294	332.44044414	5.0
196.455474144	322.339365154	5.0
181.700924103	308.610888336	5.0
170.371174919	291.94341684	5.0
163.034347526	273.172727282	5.0
160.058341084	253.240060418	5.0
161.592384985	233.144923395	5.0
167.55955586	213.894970294	5.0
177.660634846	196.455474144	5.0
191.389111664	181.700924103	5.0
208.05658316	170.371174919	5.0
226.827272718	163.034347526	5.0
246.759939582	160.058341084	5.0
266.855076605	161.592384985	5.0
160.797883761	314.366003904	5.0
150.489497121	296.879204525	5.0
143.569821307	277.795990061	5.0
140.27449758	257.766216493	5.0
140.715744236	237.471973737	5.0
144.87853515	217.60435789	5.0
152.62111147	198.83993678	5.0
163.679809046	181.817710264	5.0
177.678037195	167.117349849	5.0
194.139103047	155.239458678	5.0
212.502444747	146.588524089	5.0
232.142720718	141.459143284	5.0
252.391104917	140.025991174	5.0
272.558062906	142.337872035	5.0
291.956833118	148.316057538	5.0
309.926813701	157.756967744	5.0
325.856058516	170.339103781	5.0
339.202116239	185.633996096	5.0
349.510502879	203.120795475	5.0
356.430178693	222.204009939	5.0
359.72550242	242.233783507	5.0
359.284255764	262.528026263	5.0
355.12146485	282.39564211	5.0
347.37888853	301.16006322	5.0
336.320190954	318.182289736	5.0
322.321962805	332.882650151	5.0
305.860896953	344.760541322	5.0
287.497555253	353.411475911	5.0
267.857279282	358.540856716	5.0
247.608895083	359.974008826	5.0
227.441937094	357.662127965	5.0
208.043166882	351.683942462	5.0
190.073186299	342.243032256	5.0
174.143941484	329.660896219	5.0
136.539532492	313.456459978	5.0
128.009641754	294.926078117	5.0
122.483558499	275.289467113	5.0
120.097353236	255.030145497	5.0
120.909782259	234.646965005	5.0
124.900840868	214.641827189	5.0
131.972255956	195.507324934	5.0
141.949905813	177.71461319	5.0
154.588107588	161.701807571	5.0
169.575666807	147.863196494	5.0
186.543540022	136.539532492	5.0
205.073921883	128.009641754	5.0
224.710532887	122.483558499	5.0
244.969854503	120.097353236	5.0
265.353034995	120.909782259	5.0
285.358172811	124.900840868	5.0
304.492675066	131.972255956	5.0
322.28538681	141.949905813	5.0
338.298192429	154.588107588	5.0
352.136803506	169.575666807	5.0
363.460467508	186.543540022	5.0
371.990358246	205.073921883	5.0
377.516441501	224.710532887	5.0
379.902646764	244.969854503	5.0
379.090217741	265.353034995	5.0
375.099159132	285.358172811	5.0
368.027744044	304.492675066	5.0
358.050094187	322.28538681	5.0
345.411892412	338.298192429	5.0
330.424333193	352.136803506	5.0
313.456459978	363.460467508	5.0
294.926078117	371.990358246	5.0
275.289467113	377.516441501	5.0
255.030145497	379.902646764	5.0
234.646965005	379.090217741	5.0
214.641827189	375.099159132	5.0
195.507324934	368.027744044	5.0
177.71461319	358.050094187	5.0
161.701807571	345.411892412	5.0
147.863196494	330.424333193	5.0
126.454595531	164.932185672	5.0
138.895360838	149.224213441	5.0
153.318791063	135.314587508	5.0
169.467499751	123.451525478	5.0
187.053312815	113.846723975	5.0
205.762411003	106.671580907	5.0
225.260930014	102.054136874	5.0
245.200918315	100.076790273	5.0
265.226546343	100.774826901	5.0
284.98045629	104.135790278	5.0
304.110139166	110.099703934	5.0
322.274225327	118.560141687	5.0
339.148576225	129.366126826	5.0
354.432068668	142.324826289	5.0
367.851968372	157.204991778	5.0
379.168796908	173.741086387	5.0
388.180605203	191.638023116	5.0
394.726577325	210.576430705	5.0
398.689900245	230.218352823	5.0
399.999848374	250.213278902	5.0
398.633045654	270.204399015	5.0
394.613882714	289.834971149	5.0
388.014081611	308.754687279	5.0
378.951415951	326.625924622	5.0
367.587609219	343.129770525	5.0
354.125448815	357.971713467	5.0
338.80516731	370.886898624	5.0
321.900155491	381.644854212	5.0
303.712083693	390.053604257	5.0
284.56551849	395.963094416	5.0
264.80213079	399.267869698	5.0
244.774598716	399.908956308	5.0
224.840314051	397.874914042	5.0
205.355004578	393.202040432	5.0
186.666386106	385.973723017	5.0
169.107957474	376.318951294	5.0
152.993049258	364.410014893	5.0
138.609232376	350.459429065	5.0
126.213186381	334.716142346	5.0
116.026119007	317.46109406	5.0
108.229818714	299.002200952	5.0
102.963410664	279.668862407	5.0
100.320874035	259.806082309	5.0
100.349364954	239.768312441	5.0
103.048375001	219.913127279	5.0
108.369740277	200.594843074	5.0
116.218500894	182.158195065	5.0
81.8078876566	274.726773859	5.0
80.0638979935	254.660604556	5.0
80.705438698	234.529010582	5.0
147.144059724	114.646183837	5.0
163.874720727	103.431121072	5.0
181.814391862	94.2735640846	5.0
318.876020404	94.5776920345	5.0
336.774875425	103.814771625	5.0
353.455601407	115.10397138	5.0
419.361551488	235.280459331	5.0
419.913745769	255.4147021	5.0
418.080723514	275.472934321	5.0
344.656852598	391.20934904	5.0
327.291187763	401.413580283	5.0
172.03762925	401.069086007	5.0
154.717419815	390.787889796	5.0
