# Supplementary material for: Modeling of xenobiotic transport and metabolism in virtual hepatic lobule models
Source: PLoS One. 2018 Sep 13;13(9):e0198060. doi: 10.1371/journal.pone.0198060 (PMC6136710; doi:10.1371/journal.pone.0198060)
Supplement: S1 Code — Source code files, for details see Section 4 of S1 Text. (ZIP) [file pone.0198060.s003.zip › alpha1_beta1_D1e-6_CLint1/Simulation/csv_2015-10-12/loc-pipe-pbcY.csv]

x	y	z
0	10	5
86	10	5
152	10	5
239	10	5
0	30	5
86	30	5
152	30	5
239	30	5
0	50	5
86	50	5
152	50	5
239	50	5
0	70	5
86	70	5
152	70	5
239	70	5
0	90	5
86	90	5
152	90	5
239	90	5
0	110	5
86	110	5
152	110	5
239	110	5
