# Supplementary material for: Modeling of xenobiotic transport and metabolism in virtual hepatic lobule models
Source: PLoS One. 2018 Sep 13;13(9):e0198060. doi: 10.1371/journal.pone.0198060 (PMC6136710; doi:10.1371/journal.pone.0198060)
Supplement: S1 Code — Source code files, for details see Section 4 of S1 Text. (ZIP) [file pone.0198060.s003.zip › alpha1_beta1_D1e-6_CLint1/Simulation/pDictLiverXeno.csv]

Name	Value	Unit	Level	Description	Valid
shapeID	3	1	TISSUE	3 single layer	1
xdim	250	pixel	TISSUE	Dimension in x direction (3	4-250;5-120)	1
ydim	250	pixel	TISSUE	Dimension in y direction (3	4-250;5-60)	1
zdim	10	pixel	TISSUE	Dimension in z direction (3	5-10 ; 4-30; )	1
fracBlockSeg	0.5	1	TISSUE	ratio of vessel block size over shortest vessel segment (REF: 3-0.5	5-0.2)	1
fracBoxBlock	0.5	1	TISSUE	ratio of size of largest conveyor box over vessel block size	1
mcs2sec	0.01	second/MCS	TISSUE	Conversion of temporal units	1
dtTransfer	0.01	second	TISSUE	time step of transfer	1
dtAdvection	0.01	second	TISSUE	time step of advection	1
flowPattern	0	1	TISSUE	0 static; 1 dynamic	1
SubcellON	1	1	TISSUE	0 OFF; 1 ON	1
TransferON	1	1	TISSUE	0 OFF; 1 ON	1
Dt	0.0000104	cm*cm/s	TISSUE	Diffusion coefficient of Oxygen in HEP	1
Dpl	0.0000277	cm*cm/s	TISSUE	Diffusion coefficient of Oxygen in Plasma	1
DtAPAP	1E-6	cm*cm/s	TISSUE	Diffusion coefficient of APAP in HEP	1
DplAPAP	1E-6	cm*cm/s	TISSUE	Diffusion coefficient of APAP in Plasma	1
VmaxAtAPAP	1	mmol/L/s	TISSUE	Max rate of active transport of APAP from Plasma to HEP	1
KmAtAPAP	1	mmol/L	TISSUE	MM constant of active transport of APAP from Plasma to HEP	1
KAtAPAPG	0.0	1/s	TISSUE	rate of active transport of APAP from HEP to Plasma	1
KAtAPAPS	0.0	1/s	TISSUE	rate of active transport of APAP from HEP to Plasma	1
pulseApapON	1	1	TISSUE	if pulse of APAP is used instead of PBPK	1
pulseDura	1000	s	TISSUE	duration of pulse of APAP	1
pulseConc	1	mmol/L	TISSUE	concentration of pulse of APAP	1
lagOccSec	30	s	TISSUE	lag between changing flow patterns	1
fracSegOcc	0.05	TISSUE	fraction of segments that are chosen to be closed	1
HEPsize	12	pixel	TISSUE	Size of Hepatocyte in pixel	1
CVsize	20	pixel	TISSUE	Size of Central Vein in pixel	1
PTsize	20	pixel	TISSUE	Size of Portal Triad in pixel	1
SINsize	4	pixel	TISSUE	Size of Sinusoid in pixel	1
px2um	2	um/pixel	TISSUE	Conversion of geometrical units	1
PinmmHg	20	mmHg	TISSUE	Hydrostatic pressure at PT	1
PoutmmHg	19.4	mmHg	TISSUE	Hydrostatic pressure at CV	1
O2inmmHg	25	mmHg	TISSUE	Oxygen tension at PT	1
O2outmmHg	20	mmHg	TISSUE	Oxygen tension at CV	1
M0	0.001	mLO2/(mL*second)	TISSUE	Maximum consumption rate of oxygen by cells	1
Pcr	4	mmHg	TISSUE	Oxygen tension threshold within Muller cells to trigger hypoxia	1
P0	1	mmHg	TISSUE	Oxygen tension with which cells have half maximum consumption rate of oxygen	1
PO2_50	38	mmHg	TISSUE	Oxygen tension with which hemoglobin is half saturated	1
CRBC	0.52	mL/mL	TISSUE	Volume concentration of hemoglobin within RBC	1
alpha	0.00003	mLO2/(mL*mmHg)	TISSUE	Solubility of oxygen in plasma and tissue	1
alphaRBC	0.0000338	mLO2/(mL*mmHg)	TISSUE	Solubility of unbound oxygen in RBC	1
Vmax_2E1_APAP	0.0	mmol/L/s	SUBCELL	Max rate of Phase I reaction of APAP in HEP (ref value 0.00002)	1
Km_2E1_APAP	1.29	mmol/L	SUBCELL	MM constant of Phase I reaction of APAP in HEP (ref value 1.29)	1
Vmax_PhaseIIEnzGlu_APAP	10	mmol/L/s	SUBCELL	Max rate of Phase II glucuronidation of APAP in HEP (ref value 0.001)	1
Km_PhaseIIEnzGlu_APAP	10	mmol/L	SUBCELL	MM constant of Phase II glucronidation of APAP in HEP (ref value 1)	1
Vmax_PhaseIIEnzSul_APAP	0.0	mmol/L/s	SUBCELL	Max rate of Phase II sulfation of APAP in HEP (ref value 0.000175)	1
Km_PhaseIIEnzSul_APAP	0.2	mmol/L	SUBCELL	MM constant of Phase II sulfation of APAP in HEP (ref value 0.2)	1
kNapqiGsh	0.1	L/mmol/s	SUBCELL	reaction rate to form NAPQIGSH (ref value 0.1)	1
kGsh	0.0001	1/s	SUBCELL	reaction rate to synthesize GSH (ref value 0.0001)	1
GSHmax	10	mmol/L	SUBCELL	max reserve of GSH (ref value 10)	1
